# Supplementary material for: Virtual methylome dissection facilitated by single-cell analyses
Source: Epigenetics Chromatin. 2019 Nov 11;12:66. doi: 10.1186/s13072-019-0310-9 (PMC6844058; doi:10.1186/s13072-019-0310-9)
Supplement: Supplementary file 1 — Additional file 1: Table S1. A summary of data source for datasets derived from mouse brain and sorted neurons. [file 13072_2019_310_MOESM1_ESM.xlsx]

## Sheet: Sheet1
Table S1. A summary of data source for datasets derived from mouse brain and sorted neurons.
GEO Accession	Data Types	Age	Methylome#	Brief Description	Reference
GSE97179	single-cell 5mc	8wk	3377	Single-nucleus methylcytosine sequencing for frontal cortex	Luo et al., 2017, Science
GSE47966	5mC	E13.5->22m	11	MethylC-Seq for frontal cortex (fetal, 1wk, 2wk, 4wk, 6wk, 10wk and 22mo), neuron (7wk and 12mo) and glia (7wk and 12mo)	Lister et al., 2013, Science
GSE82560	5mC	E11.5, E12.5, E13.5, E14.5, E15.5, E16.5 and d0	42	MethylC-Seq for forebrain, midbrain and hindbrain with duplicate for each time point	Mouse ENCODE
GSE82661
GSE82421
GSE82346
GSE82823
GSE82836
GSE82465
GSE82905
GSE83043
GSE82673
GSE82951
GSE82621
GSE82355
GSE82510
GSE82504
GSE82692
GSE82371
GSE82987
GSE82356
GSE82481
GSE82992
GSE89118	5mC	Cultured	2	MethylC-Seq for oligodendrocytes and astrocytes	Sanosaka et al., 2017, Cell Reports
GSE63137	5mC	8-11wk	6	MethylC-Seq for three types of neurons with duplicate for neuronal type	Mo et al., 2015, Neuron
GSM769022	H3K4me1	8wk	1	ChIP-seq for mouse cortex	Mouse ENCODE
GSM769026	H3K4me3	8wk	1	ChIP-seq for mouse cortex	Mouse ENCODE
GSM1000100	H3k27ac	8wk	1	ChIP-seq for mouse cortex	Mouse ENCODE
