# Supplementary material for: Virtual methylome dissection facilitated by single-cell analyses
Source: Epigenetics Chromatin. 2019 Nov 11;12:66. doi: 10.1186/s13072-019-0310-9 (PMC6844058; doi:10.1186/s13072-019-0310-9)
Supplement: Supplementary file 2 — Additional file 2: Table S2. Genomic coordinate (mm10 based) of pCSM loci identified from single-cell brain methylomes. [file 13072_2019_310_MOESM2_ESM.xlsx]

## Sheet: Table S1. single-cell pCSM loci
Table S2. Genomic coordinate (mm10 based) of pCSM loci identified from single-cell brain methylomes.
chr1	3026883	3026936
chr1	3027017	3027091
chr1	3035811	3035927
chr1	3094116	3094249
chr1	3112266	3112371
chr1	3121777	3121855
chr1	3192060	3192210
chr1	3257516	3257546
chr1	3275822	3275904
chr1	3280381	3280429
chr1	3301776	3301802
chr1	3399109	3399186
chr1	3421816	3421872
chr1	3471915	3471986
chr1	3532561	3532731
chr1	3533063	3533268
chr1	3533459	3533572
chr1	3552679	3552834
chr1	3593376	3593470
chr1	3671478	3671544
chr1	3798890	3798955
chr1	3803659	3803727
chr1	3804092	3804157
chr1	3979166	3979264
chr1	3980409	3980506
chr1	3984167	3984255
chr1	3986224	3986273
chr1	4090373	4090393
chr1	4187674	4187820
chr1	4243055	4243167
chr1	4258199	4258217
chr1	4259068	4259146
chr1	4395071	4395259
chr1	4440531	4440586
chr1	4440640	4440764
chr1	4456728	4456908
chr1	4469154	4469243
chr1	4480206	4480309
chr1	4480710	4480828
chr1	4493153	4493187
chr1	4497506	4497551
chr1	4497556	4497607
chr1	4498925	4498980
chr1	4507891	4507929
chr1	4511699	4511749
chr1	4605389	4605443
chr1	4617612	4617787
chr1	4657036	4657140
chr1	4688351	4688620
chr1	4688968	4689058
chr1	4689143	4689380
chr1	4694536	4694592
chr1	4748497	4748632
chr1	4766898	4767069
chr1	4781786	4781854
chr1	4784522	4784601
chr1	4800115	4800169
chr1	4802739	4802814
chr1	4818470	4818543
chr1	4833409	4833548
chr1	4842567	4842603
chr1	4891114	4891134
chr1	4891488	4891541
chr1	4893969	4894105
chr1	4911195	4911306
chr1	4912450	4912542
chr1	4921784	4921870
chr1	4923973	4924082
chr1	4945424	4945494
chr1	5015653	5015679
chr1	5017813	5017913
chr1	5018052	5018132
chr1	5019539	5019550
chr1	5020674	5020826
chr1	5020960	5021129
chr1	5022822	5023005
chr1	5023107	5023235
chr1	5046558	5046586
chr1	5046700	5046879
chr1	5071092	5071238
chr1	5084469	5084567
chr1	5110010	5110238
chr1	5130057	5130126
chr1	5183757	5183856
chr1	5261006	5261062
chr1	5286271	5286335
chr1	5345352	5345436
chr1	5368462	5368476
chr1	5548933	5548999
chr1	5567298	5567312
chr1	5588221	5588366
chr1	5588563	5588654
chr1	5588903	5589073
chr1	5589156	5589326
chr1	5678571	5678649
chr1	5788519	5788584
chr1	5804662	5804677
chr1	5916280	5916439
chr1	5916442	5916596
chr1	5958424	5958506
chr1	5993234	5993337
chr1	6090064	6090164
chr1	6102695	6102773
chr1	6158482	6158599
chr1	6221287	6221349
chr1	6234982	6235078
chr1	6235616	6235692
chr1	6282604	6282666
chr1	6282702	6282872
chr1	6359019	6359086
chr1	6359798	6359954
chr1	6389481	6389512
chr1	6410223	6410336
chr1	6428874	6428970
chr1	6440449	6440579
chr1	6467083	6467134
chr1	6482345	6482470
chr1	6584743	6584838
chr1	6594552	6594627
chr1	6706449	6706461
chr1	6729470	6729577
chr1	6730006	6730121
chr1	6734859	6735046
chr1	6760736	6761030
chr1	6768027	6768098
chr1	6800220	6800283
chr1	6809281	6809351
chr1	6821522	6821586
chr1	6916654	6916703
chr1	7011196	7011365
chr1	7087334	7087401
chr1	7100001	7100056
chr1	7104197	7104261
chr1	7136485	7136563
chr1	7206300	7206335
chr1	7206554	7206644
chr1	7206675	7206789
chr1	7293401	7293629
chr1	7312503	7312565
chr1	7354676	7354749
chr1	7371617	7371660
chr1	7386085	7386147
chr1	7397025	7397067
chr1	7399041	7399104
chr1	7497965	7498004
chr1	7498296	7498513
chr1	7499291	7499386
chr1	7589381	7589399
chr1	7684528	7684621
chr1	7778343	7778419
chr1	7785890	7785925
chr1	7902784	7902817
chr1	7928173	7928265
chr1	7949422	7949528
chr1	7950026	7950201
chr1	7952310	7952416
chr1	7973063	7973130
chr1	7975262	7975343
chr1	8017796	8017826
chr1	8017984	8018088
chr1	8047181	8047206
chr1	8065129	8065266
chr1	8123368	8123458
chr1	8156292	8156342
chr1	8178946	8179047
chr1	8180683	8180775
chr1	8185655	8185745
chr1	8219014	8219033
chr1	8410681	8410766
chr1	8410788	8411139
chr1	8468778	8469010
chr1	8786694	8786762
chr1	8788456	8788634
chr1	8849342	8849379
chr1	8890310	8890378
chr1	8916968	8917049
chr1	8936462	8936971
chr1	8937034	8937158
chr1	8939050	8939105
chr1	8957590	8957683
chr1	8963547	8963659
chr1	9148987	9149089
chr1	9170130	9170214
chr1	9199406	9199579
chr1	9237365	9237386
chr1	9255173	9255267
chr1	9289866	9289958
chr1	9314326	9314373
chr1	9350179	9350244
chr1	9357048	9357104
chr1	9367815	9367880
chr1	9469570	9469681
chr1	9488599	9488703
chr1	9545707	9545729
chr1	9548110	9548187
chr1	9548395	9548419
chr1	9551729	9551829
chr1	9554473	9554632
chr1	9570123	9570218
chr1	9578413	9578510
chr1	9601146	9601273
chr1	9601633	9601726
chr1	9601757	9601911
chr1	9604395	9604497
chr1	9605973	9606059
chr1	9610225	9610288
chr1	9610728	9610819
chr1	9613851	9613885
chr1	9620226	9620304
chr1	9626547	9626630
chr1	9627360	9627420
chr1	9630088	9630165
chr1	9640357	9640476
chr1	9648936	9648996
chr1	9649283	9649479
chr1	9658946	9659120
chr1	9672427	9672490
chr1	9699380	9699577
chr1	9699786	9699797
chr1	9743820	9743944
chr1	9747578	9747609
chr1	9769058	9769141
chr1	9775523	9775600
chr1	9775913	9776011
chr1	9783777	9783842
chr1	9799844	9800107
chr1	9801442	9801537
chr1	9802490	9802581
chr1	9805942	9805971
chr1	9806919	9807081
chr1	9841904	9841980
chr1	9849065	9849157
chr1	9849978	9850062
chr1	9861609	9861683
chr1	9881173	9881251
chr1	9881965	9882002
chr1	9891798	9892002
chr1	9898769	9898871
chr1	9908403	9909044
chr1	9943786	9943809
chr1	9943898	9943945
chr1	9953152	9953313
chr1	9964167	9964193
chr1	9966861	9966940
chr1	9967134	9967156
chr1	9967494	9967512
chr1	9968482	9968555
chr1	9973162	9973268
chr1	9984362	9984411
chr1	9993336	9993380
chr1	10007995	10008062
chr1	10008880	10009280
chr1	10009468	10009565
chr1	10009706	10009906
chr1	10012189	10012288
chr1	10013396	10013500
chr1	10034968	10035051
chr1	10061903	10062027
chr1	10062140	10062203
chr1	10086860	10086927
chr1	10088086	10088147
chr1	10102410	10102467
chr1	10105325	10105475
chr1	10112422	10112519
chr1	10116033	10116122
chr1	10116664	10116741
chr1	10127434	10127548
chr1	10138896	10139015
chr1	10139567	10139611
chr1	10141191	10141364
chr1	10141605	10141642
chr1	10148899	10148983
chr1	10151693	10151804
chr1	10153284	10153480
chr1	10170630	10170763
chr1	10171276	10171353
chr1	10172161	10172226
chr1	10176908	10176959
chr1	10193259	10193322
chr1	10208034	10208123
chr1	10216852	10216870
chr1	10227245	10227350
chr1	10259645	10259778
chr1	10259827	10259936
chr1	10309123	10309139
chr1	10317624	10317695
chr1	10325523	10325598
chr1	10329295	10329388
chr1	10329455	10329523
chr1	10337351	10337538
chr1	10377792	10377916
chr1	10469262	10469341
chr1	10488147	10488235
chr1	10512847	10512928
chr1	10535196	10535458
chr1	10544904	10544965
chr1	10550851	10550871
chr1	10596891	10597057
chr1	10630567	10630625
chr1	10673507	10673555
chr1	10695108	10695160
chr1	10701015	10701133
chr1	10717651	10717765
chr1	10718252	10718346
chr1	10719584	10719715
chr1	10736972	10736987
chr1	10781767	10781849
chr1	10880027	10880116
chr1	10880360	10880471
chr1	10943063	10943114
chr1	10993102	10993157
chr1	10994479	10994521
chr1	11025259	11025311
chr1	11057308	11057377
chr1	11120710	11120817
chr1	11123162	11123212
chr1	11164682	11164702
chr1	11169954	11170141
chr1	11177890	11178010
chr1	11211097	11211170
chr1	11233824	11233840
chr1	11234615	11234636
chr1	11266035	11266118
chr1	11268951	11269033
chr1	11319152	11319192
chr1	11328748	11328848
chr1	11329306	11329406
chr1	11329483	11329803
chr1	11343519	11343607
chr1	11353070	11353152
chr1	11427874	11427985
chr1	11520921	11521055
chr1	11534944	11535052
chr1	11537081	11537197
chr1	11537293	11537424
chr1	11557486	11557577
chr1	11565123	11565230
chr1	11565494	11565515
chr1	11566249	11566334
chr1	11588410	11588569
chr1	11626945	11627008
chr1	11627420	11627478
chr1	11653503	11653550
chr1	11659651	11659694
chr1	11738723	11738841
chr1	11745879	11746033
chr1	11763018	11763074
chr1	11775079	11775144
chr1	11783711	11783762
chr1	11864689	11864831
chr1	11937101	11937284
chr1	11965144	11965192
chr1	11989430	11989497
chr1	12134608	12134653
chr1	12178777	12178828
chr1	12192034	12192133
chr1	12193188	12193270
chr1	12283825	12283917
chr1	12344940	12344981
chr1	12363415	12363488
chr1	12368200	12368212
chr1	12475766	12475877
chr1	12476853	12476946
chr1	12498675	12498721
chr1	12509844	12510033
chr1	12520087	12520097
chr1	12555912	12556019
chr1	12571973	12572025
chr1	12577102	12577205
chr1	12577265	12577357
chr1	12588618	12588796
chr1	12588929	12589114
chr1	12616787	12616893
chr1	12636701	12636787
chr1	12670687	12670776
chr1	12670952	12671035
chr1	12691699	12691797
chr1	12691894	12691964
chr1	12698149	12698233
chr1	12701558	12701706
chr1	12706441	12706478
chr1	12713240	12713354
chr1	12718206	12718288
chr1	12718466	12718596
chr1	12720784	12720874
chr1	12721706	12721775
chr1	12736656	12736751
chr1	12743120	12743190
chr1	12746714	12746788
chr1	12764462	12764615
chr1	12764734	12764831
chr1	12769084	12769123
chr1	12774301	12774364
chr1	12785432	12785523
chr1	12786342	12786400
chr1	12795028	12795081
chr1	12795200	12795309
chr1	12800858	12800963
chr1	12821036	12821096
chr1	12826311	12826409
chr1	12833683	12833788
chr1	12834643	12834780
chr1	12835425	12835549
chr1	12835756	12835832
chr1	12836084	12836139
chr1	12836175	12836273
chr1	12842366	12842461
chr1	12850983	12851029
chr1	12855953	12856006
chr1	12865052	12865547
chr1	12872192	12872257
chr1	12874261	12874392
chr1	12875631	12875945
chr1	12905774	12905859
chr1	12906131	12906245
chr1	12920983	12921083
chr1	12939076	12939117
chr1	12942322	12942393
chr1	12947845	12947915
chr1	12959849	12959895
chr1	12979442	12979494
chr1	12982588	12982708
chr1	12984891	12985020
chr1	12985376	12985448
chr1	12990217	12990359
chr1	12990369	12990721
chr1	12990767	12990995
chr1	12997377	12997472
chr1	12998177	12998247
chr1	13002493	13002562
chr1	13007703	13007769
chr1	13010999	13011057
chr1	13012820	13012877
chr1	13029499	13029594
chr1	13039924	13040018
chr1	13047108	13047175
chr1	13049748	13049812
chr1	13050492	13050566
chr1	13050758	13050859
chr1	13057773	13058038
chr1	13069552	13069638
chr1	13074926	13075002
chr1	13076358	13076454
chr1	13078343	13078435
chr1	13094730	13094757
chr1	13095685	13095761
chr1	13103507	13103576
chr1	13104044	13104146
chr1	13104265	13104436
chr1	13104658	13104763
chr1	13104970	13105132
chr1	13105196	13105289
chr1	13118483	13118709
chr1	13123747	13123803
chr1	13124317	13124532
chr1	13125065	13125120
chr1	13125235	13125293
chr1	13127301	13127389
chr1	13127491	13127586
chr1	13127904	13127997
chr1	13128100	13128304
chr1	13128356	13128704
chr1	13128818	13128917
chr1	13142149	13142222
chr1	13142468	13142689
chr1	13143920	13143945
chr1	13145938	13145998
chr1	13146216	13146493
chr1	13147606	13147716
chr1	13148287	13148355
chr1	13149722	13149804
chr1	13149995	13150164
chr1	13150511	13150665
chr1	13152813	13153006
chr1	13153497	13153624
chr1	13154551	13154654
chr1	13164098	13164162
chr1	13174525	13174613
chr1	13176906	13177053
chr1	13177128	13177202
chr1	13184088	13184167
chr1	13184214	13184400
chr1	13186831	13186904
chr1	13189333	13189395
chr1	13189696	13189796
chr1	13191510	13191702
chr1	13191948	13192080
chr1	13192695	13192856
chr1	13194609	13194692
chr1	13196321	13196431
chr1	13197141	13197309
chr1	13202684	13202840
chr1	13203904	13204046
chr1	13205190	13205490
chr1	13214454	13214547
chr1	13220691	13220721
chr1	13221044	13221150
chr1	13222373	13222434
chr1	13230467	13230505
chr1	13235161	13235238
chr1	13235519	13235630
chr1	13235943	13236058
chr1	13238427	13238542
chr1	13245392	13245487
chr1	13251639	13251773
chr1	13255541	13255613
chr1	13261763	13261864
chr1	13267567	13267671
chr1	13275724	13275861
chr1	13286016	13286125
chr1	13286520	13286703
chr1	13290811	13290859
chr1	13293338	13293506
chr1	13296361	13296687
chr1	13300419	13300506
chr1	13302193	13302349
chr1	13302487	13302560
chr1	13308431	13308518
chr1	13312636	13312848
chr1	13314634	13314735
chr1	13326704	13326927
chr1	13330636	13330694
chr1	13335917	13336023
chr1	13336479	13336519
chr1	13339908	13340025
chr1	13347054	13347203
chr1	13357662	13357728
chr1	13363962	13364052
chr1	13366759	13366871
chr1	13369008	13369139
chr1	13369333	13369414
chr1	13370612	13370725
chr1	13371435	13371566
chr1	13399780	13399888
chr1	13423530	13423626
chr1	13426931	13427002
chr1	13427973	13428078
chr1	13438159	13438216
chr1	13442499	13442588
chr1	13449741	13449834
chr1	13449983	13450061
chr1	13462239	13462333
chr1	13465868	13465969
chr1	13487682	13487796
chr1	13494744	13494978
chr1	13495151	13495232
chr1	13514742	13515045
chr1	13516413	13516629
chr1	13516675	13516828
chr1	13530845	13530931
chr1	13531601	13531880
chr1	13561369	13561460
chr1	13561582	13561728
chr1	13561854	13561912
chr1	13562035	13562109
chr1	13566316	13566435
chr1	13568953	13569055
chr1	13569618	13569665
chr1	13574800	13574871
chr1	13574960	13575029
chr1	13575211	13575331
chr1	13575575	13575711
chr1	13576587	13576682
chr1	13576949	13576975
chr1	13577306	13577453
chr1	13577601	13577689
chr1	13578301	13578394
chr1	13584472	13584600
chr1	13584974	13585072
chr1	13587474	13587630
chr1	13588418	13588512
chr1	13605105	13605185
chr1	13614904	13614975
chr1	13627581	13627725
chr1	13628216	13628321
chr1	13631838	13631916
chr1	13641102	13641352
chr1	13647777	13647843
chr1	13648130	13648234
chr1	13649677	13649862
chr1	13683301	13683393
chr1	13708470	13708571
chr1	13718077	13718095
chr1	13771289	13771377
chr1	13783330	13783377
chr1	13784035	13784073
chr1	13784963	13785067
chr1	13788245	13788276
chr1	13840107	13840198
chr1	13846460	13846627
chr1	13846790	13846843
chr1	13848931	13849037
chr1	13862915	13862977
chr1	13897283	13897337
chr1	13914421	13914496
chr1	13993210	13993285
chr1	13998562	13998661
chr1	13998852	13998901
chr1	14011480	14011628
chr1	14110489	14110559
chr1	14120457	14120517
chr1	14144131	14144184
chr1	14151266	14151374
chr1	14151491	14151562
chr1	14156190	14156270
chr1	14165274	14165367
chr1	14166172	14166262
chr1	14170532	14170598
chr1	14184326	14184435
chr1	14192730	14192833
chr1	14207957	14208049
chr1	14208217	14208363
chr1	14219898	14220008
chr1	14231581	14231681
chr1	14263322	14263356
chr1	14264629	14264717
chr1	14265268	14265381
chr1	14268419	14268568
chr1	14274563	14274656
chr1	14288329	14288404
chr1	14293860	14293955
chr1	14302773	14302867
chr1	14303567	14303629
chr1	14303743	14303818
chr1	14304229	14304307
chr1	14304413	14304470
chr1	14304718	14304790
chr1	14305203	14305292
chr1	14309134	14309236
chr1	14309427	14309472
chr1	14310716	14310894
chr1	14369746	14369840
chr1	14431815	14431899
chr1	14473210	14473252
chr1	14474195	14474224
chr1	14503712	14503830
chr1	14504369	14504398
chr1	14505078	14505157
chr1	14506001	14506171
chr1	14507070	14507134
chr1	14507144	14507233
chr1	14507485	14507635
chr1	14507997	14508046
chr1	14509359	14509422
chr1	14512459	14512559
chr1	14637943	14638024
chr1	14667739	14667882
chr1	14710306	14710391
chr1	14739725	14739778
chr1	14753099	14753160
chr1	14754205	14754313
chr1	14754323	14754501
chr1	14754638	14754779
chr1	14757858	14757966
chr1	14758233	14758331
chr1	14840088	14840255
chr1	14865045	14865066
chr1	14865138	14865174
chr1	14919246	14919497
chr1	14977155	14977247
chr1	15072878	15073047
chr1	15075249	15075399
chr1	15136351	15136413
chr1	15141352	15141380
chr1	15152483	15152539
chr1	15169487	15169593
chr1	15172893	15172983
chr1	15219674	15219704
chr1	15235046	15235168
chr1	15250572	15250627
chr1	15276149	15276214
chr1	15286975	15287064
chr1	15307837	15307922
chr1	15312929	15313056
chr1	15315141	15315230
chr1	15334981	15335062
chr1	15414014	15414102
chr1	15497552	15497574
chr1	15520452	15520521
chr1	15569788	15569824
chr1	15578556	15578600
chr1	15590808	15590832
chr1	15644294	15644436
chr1	15649666	15649765
chr1	15651247	15651297
chr1	15652223	15652298
chr1	15652746	15652843
chr1	15656423	15656517
chr1	15667862	15667944
chr1	15709514	15709672
chr1	15710376	15710468
chr1	15749402	15749576
chr1	15770526	15770648
chr1	15833387	15833464
chr1	15837393	15837492
chr1	15873867	15873923
chr1	15875603	15875659
chr1	15883771	15883917
chr1	15892280	15892454
chr1	15893025	15893095
chr1	15893282	15893390
chr1	15894972	15895061
chr1	15897413	15897523
chr1	15907330	15907431
chr1	15915003	15915072
chr1	15917924	15917942
chr1	15944127	15944193
chr1	15995565	15995725
chr1	16057328	16057382
chr1	16059683	16059743
chr1	16091845	16091908
chr1	16092782	16092974
chr1	16093171	16093218
chr1	16102672	16102782
chr1	16103091	16103261
chr1	16103538	16103596
chr1	16114918	16114930
chr1	16116239	16116323
chr1	16134861	16134915
chr1	16157781	16157870
chr1	16174705	16174719
chr1	16177743	16177886
chr1	16197515	16197582
chr1	16202183	16202235
chr1	16202980	16203061
chr1	16205528	16205685
chr1	16215274	16215299
chr1	16215357	16215399
chr1	16216286	16216361
chr1	16228377	16228473
chr1	16228948	16229120
chr1	16229693	16229849
chr1	16231625	16231730
chr1	16243554	16243630
chr1	16248907	16249003
chr1	16256000	16256066
chr1	16258763	16258816
chr1	16268688	16268833
chr1	16269116	16269215
chr1	16294624	16294710
chr1	16294932	16295100
chr1	16307611	16307686
chr1	16374682	16374708
chr1	16437675	16437705
chr1	16442589	16442754
chr1	16483220	16483304
chr1	16485911	16486081
chr1	16503802	16503848
chr1	16513190	16513326
chr1	16516306	16516428
chr1	16516478	16516682
chr1	16520701	16520756
chr1	16545004	16545068
chr1	16545326	16545413
chr1	16566424	16566446
chr1	16567396	16567463
chr1	16571315	16571398
chr1	16587104	16587208
chr1	16594005	16594090
chr1	16600365	16600433
chr1	16615065	16615166
chr1	16703746	16703854
chr1	16710306	16710357
chr1	16710937	16710994
chr1	16758480	16758688
chr1	16781037	16781118
chr1	16793747	16793852
chr1	16798281	16798391
chr1	16799940	16799969
chr1	16809263	16809284
chr1	16809378	16809492
chr1	16816871	16816937
chr1	16822060	16822089
chr1	16825055	16825138
chr1	16878720	16878786
chr1	16879947	16880021
chr1	16888457	16888524
chr1	16917231	16917237
chr1	16944433	16944538
chr1	16987518	16987622
chr1	16997017	16997032
chr1	17007996	17008104
chr1	17024368	17024443
chr1	17088308	17088368
chr1	17100120	17100188
chr1	17120281	17120350
chr1	17123150	17123223
chr1	17137295	17137382
chr1	17146939	17147064
chr1	17161201	17161276
chr1	17172825	17172933
chr1	17395078	17395196
chr1	17422797	17422838
chr1	17526030	17526099
chr1	17542092	17542178
chr1	17545725	17545791
chr1	17552002	17552069
chr1	17602737	17602843
chr1	17631175	17631266
chr1	17727396	17727426
chr1	17845237	17845255
chr1	17903671	17903712
chr1	17922273	17922358
chr1	18016416	18016685
chr1	18054370	18054435
chr1	18057132	18057199
chr1	18098941	18099021
chr1	18292321	18292351
chr1	18308298	18308546
chr1	18324761	18324806
chr1	18513888	18513932
chr1	18537046	18537106
chr1	18552846	18552890
chr1	18658846	18658897
chr1	18658931	18658966
chr1	18659034	18659131
chr1	18761862	18761911
chr1	18762293	18762485
chr1	18763358	18763386
chr1	18961649	18961743
chr1	18962413	18962511
chr1	18973175	18973276
chr1	18977164	18977246
chr1	18977575	18977645
chr1	18979000	18979113
chr1	19030371	19030414
chr1	19087899	19087989
chr1	19088264	19088355
chr1	19094546	19094583
chr1	19096197	19096302
chr1	19096773	19096840
chr1	19097010	19097039
chr1	19097222	19097313
chr1	19104837	19104852
chr1	19107490	19107573
chr1	19111123	19111161
chr1	19111177	19111271
chr1	19113349	19113448
chr1	19137377	19137502
chr1	19142857	19142916
chr1	19153940	19154022
chr1	19166070	19166125
chr1	19221781	19221902
chr1	19222046	19222148
chr1	19231715	19231771
chr1	19234190	19234238
chr1	19240916	19240956
chr1	19242140	19242241
chr1	19244407	19244495
chr1	19265812	19265960
chr1	19459092	19459154
chr1	19459253	19459361
chr1	19459531	19459613
chr1	19460025	19460258
chr1	19460462	19460558
chr1	19505102	19505162
chr1	19583203	19583277
chr1	19616850	19616862
chr1	19619218	19619284
chr1	19622366	19622381
chr1	19639327	19639376
chr1	19668555	19668692
chr1	19681309	19681377
chr1	19693463	19693551
chr1	19768546	19768634
chr1	19799398	19799430
chr1	19799519	19799577
chr1	19799602	19799723
chr1	19868739	19868830
chr1	19881138	19881218
chr1	19899356	19899439
chr1	19899929	19900163
chr1	19901907	19902013
chr1	19951597	19951696
chr1	19952002	19952032
chr1	19958840	19958922
chr1	19968875	19968943
chr1	19969139	19969386
chr1	19969726	19969809
chr1	19988205	19988223
chr1	20082519	20082669
chr1	20190459	20190572
chr1	20216658	20216705
chr1	20224573	20224695
chr1	20254361	20254415
chr1	20311049	20311178
chr1	20345675	20345685
chr1	20428600	20428678
chr1	20450093	20450305
chr1	20470597	20470674
chr1	20470802	20470872
chr1	20470937	20471121
chr1	20474689	20474774
chr1	20476563	20476653
chr1	20477798	20477917
chr1	20503286	20503334
chr1	20511951	20512015
chr1	20543883	20543956
chr1	20544411	20544510
chr1	20554390	20554454
chr1	20590450	20590547
chr1	20612704	20612748
chr1	20617873	20618064
chr1	20621200	20621281
chr1	20633436	20633547
chr1	20641003	20641073
chr1	20648514	20648528
chr1	20733623	20733696
chr1	20733796	20733933
chr1	20743927	20744267
chr1	20754485	20754603
chr1	20759883	20760023
chr1	20760146	20760224
chr1	20761177	20761285
chr1	20761981	20762037
chr1	20769944	20770154
chr1	20786408	20786546
chr1	20787284	20787374
chr1	20787645	20787717
chr1	20788208	20788218
chr1	20788437	20788529
chr1	20788621	20788708
chr1	20791681	20791810
chr1	20802273	20802389
chr1	20805951	20805987
chr1	20810668	20810744
chr1	20817302	20817378
chr1	20817762	20817874
chr1	20846899	20847007
chr1	20868537	20868607
chr1	20873775	20873834
chr1	20875143	20875352
chr1	20890117	20890186
chr1	20891655	20891968
chr1	20901045	20901127
chr1	20901896	20901997
chr1	20905666	20905715
chr1	20906163	20906247
chr1	20906440	20906546
chr1	20909588	20909740
chr1	20912689	20912910
chr1	20921127	20921282
chr1	20921441	20921648
chr1	20934599	20934779
chr1	20935079	20935424
chr1	20936539	20936668
chr1	20940201	20940323
chr1	20940422	20940531
chr1	20942108	20942188
chr1	20951053	20951200
chr1	20951296	20951387
chr1	20952163	20952272
chr1	20955610	20955666
chr1	20956043	20956206
chr1	20982077	20982142
chr1	20995599	20995704
chr1	20996981	20997044
chr1	20997983	20998171
chr1	21002612	21002688
chr1	21003023	21003137
chr1	21004803	21004968
chr1	21005108	21005202
chr1	21010429	21010491
chr1	21012774	21012896
chr1	21013153	21013207
chr1	21014614	21014741
chr1	21025076	21025162
chr1	21028046	21028154
chr1	21032125	21032296
chr1	21043545	21043621
chr1	21052282	21052390
chr1	21053134	21053214
chr1	21073242	21073501
chr1	21074471	21074559
chr1	21078870	21078892
chr1	21078915	21078943
chr1	21080328	21080410
chr1	21097182	21097467
chr1	21097637	21097740
chr1	21101858	21102053
chr1	21124799	21124902
chr1	21125196	21125283
chr1	21125388	21125536
chr1	21125598	21125781
chr1	21154856	21154989
chr1	21162691	21162789
chr1	21162919	21163061
chr1	21165125	21165225
chr1	21167297	21167501
chr1	21189748	21189825
chr1	21213335	21213428
chr1	21218604	21218691
chr1	21221155	21221238
chr1	21232909	21233004
chr1	21248450	21248528
chr1	21265080	21265169
chr1	21265682	21265757
chr1	21268764	21268916
chr1	21269092	21269146
chr1	21271422	21271462
chr1	21271968	21272035
chr1	21272324	21272418
chr1	21272510	21272618
chr1	21272735	21272846
chr1	21273188	21273289
chr1	21275656	21275713
chr1	21288160	21288277
chr1	21298492	21298508
chr1	21305380	21305508
chr1	21344609	21344664
chr1	21402289	21402398
chr1	21403021	21403113
chr1	21410788	21410863
chr1	21412026	21412066
chr1	21421887	21422044
chr1	21424019	21424155
chr1	21424671	21424772
chr1	21457271	21457309
chr1	21457388	21457734
chr1	21459211	21459291
chr1	21461057	21461288
chr1	21461658	21461737
chr1	21461794	21461868
chr1	21466699	21466800
chr1	21469680	21469772
chr1	21470342	21470437
chr1	21499935	21500021
chr1	21505661	21505842
chr1	21505933	21506026
chr1	21506243	21506355
chr1	21506894	21507055
chr1	21514295	21514380
chr1	21520420	21520533
chr1	21522110	21522234
chr1	21526658	21526670
chr1	21527068	21527148
chr1	21535117	21535181
chr1	21554848	21554963
chr1	21617431	21617504
chr1	21651012	21651090
chr1	21674770	21674828
chr1	21679483	21679667
chr1	21683466	21683485
chr1	21693966	21694054
chr1	21694202	21694278
chr1	21699142	21699187
chr1	21767101	21767197
chr1	21780084	21780143
chr1	21802574	21802671
chr1	21811379	21811435
chr1	21830407	21830495
chr1	21852261	21852360
chr1	21875606	21875711
chr1	21919420	21919576
chr1	21923125	21923284
chr1	21941916	21941992
chr1	21942339	21942422
chr1	21963089	21963166
chr1	22040588	22040689
chr1	22085706	22085806
chr1	22101252	22101338
chr1	22192077	22192184
chr1	22228077	22228085
chr1	22247624	22247712
chr1	22247955	22247965
chr1	22266512	22266575
chr1	22266777	22266953
chr1	22268815	22268951
chr1	22269356	22269463
chr1	22292837	22292912
chr1	22307993	22308104
chr1	22310363	22310371
chr1	22312270	22312290
chr1	22321113	22321167
chr1	22323272	22323338
chr1	22335923	22335939
chr1	22339053	22339183
chr1	22345884	22345980
chr1	22352799	22352975
chr1	22366155	22366309
chr1	22368482	22368569
chr1	22372946	22373011
chr1	22373362	22373555
chr1	22378017	22378099
chr1	22392739	22392753
chr1	22395464	22395570
chr1	22397368	22397560
chr1	22404310	22404404
chr1	22421918	22421991
chr1	22429619	22429680
chr1	22432582	22432661
chr1	22497626	22497699
chr1	22502219	22502326
chr1	22504377	22504473
chr1	22508123	22508217
chr1	22508535	22508642
chr1	22511745	22511886
chr1	22512304	22512638
chr1	22530637	22530696
chr1	22533144	22533477
chr1	22533500	22533553
chr1	22533577	22533601
chr1	22533637	22533675
chr1	22533685	22533703
chr1	22533767	22533775
chr1	22533823	22533849
chr1	22533865	22534178
chr1	22573219	22573313
chr1	22596292	22596599
chr1	22604741	22604980
chr1	22616781	22616860
chr1	22620918	22621068
chr1	22654945	22655115
chr1	22692779	22692880
chr1	22697755	22697802
chr1	22697900	22698030
chr1	22703102	22703148
chr1	22730422	22730514
chr1	22744010	22744086
chr1	22753073	22753167
chr1	22761537	22761654
chr1	22764419	22764461
chr1	22778446	22778539
chr1	22783642	22783793
chr1	22787742	22787804
chr1	22789017	22789071
chr1	22799508	22799558
chr1	22815912	22816011
chr1	22832311	22832386
chr1	22849980	22850049
chr1	22894826	22894925
chr1	22895641	22895752
chr1	22904544	22904653
chr1	22940362	22940442
chr1	22942650	22942753
chr1	22959470	22959535
chr1	22973616	22973628
chr1	22988377	22988475
chr1	22997555	22997624
chr1	23007876	23007975
chr1	23025122	23025196
chr1	23027082	23027201
chr1	23050321	23050382
chr1	23060064	23060115
chr1	23060939	23061005
chr1	23062233	23062339
chr1	23063228	23063422
chr1	23063745	23063839
chr1	23102781	23102889
chr1	23105266	23105308
chr1	23107267	23107299
chr1	23115877	23115974
chr1	23138141	23138232
chr1	23173989	23174111
chr1	23174222	23174328
chr1	23201401	23201499
chr1	23214495	23214650
chr1	23254275	23254374
chr1	23255821	23255866
chr1	23272205	23272323
chr1	23291558	23291677
chr1	23321238	23321316
chr1	23323349	23323468
chr1	23323497	23323540
chr1	23323957	23324088
chr1	23336988	23337052
chr1	23343267	23343338
chr1	23344647	23344714
chr1	23344859	23344943
chr1	23359598	23359706
chr1	23368306	23368355
chr1	23370069	23370154
chr1	23370387	23370421
chr1	23372738	23372861
chr1	23376750	23376821
chr1	23376858	23376888
chr1	23377585	23377666
chr1	23377962	23378087
chr1	23378567	23378761
chr1	23378888	23379101
chr1	23379334	23379425
chr1	23380360	23380463
chr1	23380536	23380639
chr1	23381388	23381471
chr1	23381878	23382004
chr1	23389785	23389871
chr1	23445633	23445726
chr1	23446779	23446846
chr1	23461804	23461856
chr1	23490459	23490617
chr1	23490680	23490824
chr1	23491303	23491360
chr1	23495380	23495477
chr1	23536592	23536734
chr1	23542861	23542908
chr1	23568091	23568232
chr1	23574117	23574276
chr1	23574419	23574509
chr1	23574587	23574645
chr1	23589355	23589418
chr1	23594792	23594903
chr1	23604380	23604545
chr1	23629507	23629614
chr1	23640727	23640754
chr1	23643073	23643181
chr1	23656397	23656563
chr1	23656710	23656790
chr1	23708423	23708510
chr1	23716271	23716353
chr1	23716914	23717003
chr1	23717221	23717290
chr1	23722412	23722555
chr1	23722887	23722931
chr1	23755701	23755809
chr1	23756817	23756966
chr1	23760770	23761093
chr1	23761369	23761466
chr1	23764185	23764337
chr1	23766141	23766236
chr1	23767835	23767909
chr1	23772695	23772829
chr1	23774532	23774611
chr1	23776421	23776752
chr1	23776871	23777011
chr1	23782317	23782375
chr1	23785443	23785502
chr1	23787701	23787877
chr1	23793737	23793778
chr1	23794632	23794731
chr1	23806580	23806631
chr1	23808623	23808652
chr1	23821871	23821957
chr1	23822189	23822243
chr1	23825535	23825651
chr1	23827084	23827154
chr1	23827526	23827601
chr1	23829185	23829262
chr1	23834456	23834532
chr1	23834850	23834927
chr1	23843069	23843166
chr1	23843349	23843410
chr1	23844054	23844163
chr1	23846292	23846399
chr1	23846453	23846521
chr1	23847398	23847481
chr1	23850734	23850884
chr1	23864257	23864294
chr1	23865702	23865754
chr1	23865900	23866081
chr1	23869555	23869650
chr1	23885281	23885365
chr1	23902658	23902686
chr1	23917823	23917927
chr1	23918725	23918757
chr1	23929546	23929664
chr1	23948458	23948490
chr1	23948857	23948949
chr1	23953843	23954273
chr1	23959025	23959075
chr1	23959253	23959336
chr1	23968688	23968802
chr1	23974186	23974276
chr1	23977830	23977936
chr1	23988242	23988307
chr1	23989039	23989134
chr1	23989267	23989448
chr1	24003178	24003242
chr1	24005398	24005506
chr1	24005618	24005713
chr1	24012287	24012483
chr1	24025025	24025112
chr1	24032716	24032767
chr1	24053526	24053597
chr1	24055982	24056065
chr1	24066818	24066912
chr1	24076213	24076295
chr1	24076329	24076380
chr1	24096957	24097026
chr1	24097738	24097909
chr1	24102552	24102714
chr1	24107506	24107626
chr1	24108022	24108136
chr1	24113130	24113238
chr1	24121874	24122070
chr1	24128544	24128602
chr1	24133865	24134178
chr1	24136859	24136871
chr1	24137074	24137153
chr1	24139917	24140014
chr1	24140257	24140381
chr1	24143516	24143528
chr1	24157786	24157891
chr1	24162422	24162534
chr1	24173075	24173170
chr1	24185146	24185379
chr1	24187197	24187300
chr1	24192729	24192799
chr1	24195859	24195936
chr1	24204328	24204345
chr1	24218468	24218534
chr1	24218927	24219024
chr1	24219197	24219380
chr1	24221822	24221904
chr1	24223389	24223438
chr1	24230780	24230841
chr1	24235063	24235112
chr1	24235279	24235369
chr1	24237452	24237512
chr1	24238163	24238244
chr1	24239979	24240107
chr1	24245026	24245215
chr1	24245916	24246082
chr1	24246669	24246747
chr1	24264259	24264504
chr1	24264614	24264864
chr1	24264993	24265207
chr1	24265889	24265953
chr1	24268430	24268480
chr1	24268527	24268581
chr1	24273094	24273203
chr1	24273711	24273804
chr1	24275987	24276031
chr1	24285804	24285914
chr1	24298847	24299033
chr1	24301815	24301923
chr1	24304476	24304496
chr1	24304876	24304936
chr1	24349640	24349675
chr1	24349894	24349996
chr1	24355713	24355786
chr1	24361371	24361548
chr1	24362493	24362617
chr1	24362710	24362834
chr1	24363028	24363131
chr1	24363372	24363441
chr1	24364850	24364966
chr1	24368340	24368478
chr1	24372247	24372362
chr1	24373506	24373647
chr1	24374493	24374582
chr1	24378344	24378439
chr1	24383002	24383071
chr1	24403494	24403591
chr1	24403697	24403752
chr1	24452390	24452474
chr1	24453083	24453182
chr1	24453562	24453714
chr1	24453993	24454073
chr1	24457587	24457631
chr1	24469045	24469156
chr1	24470665	24470733
chr1	24472141	24472183
chr1	24481103	24481178
chr1	24492274	24492378
chr1	24516725	24516829
chr1	24542494	24542564
chr1	24549095	24549154
chr1	24549757	24549802
chr1	24550199	24550346
chr1	24550537	24550651
chr1	24551025	24551057
chr1	24557984	24558249
chr1	24558969	24559071
chr1	24560344	24560427
chr1	24568028	24568138
chr1	24570212	24570274
chr1	24572694	24572826
chr1	24576111	24576119
chr1	24585118	24585439
chr1	24585788	24585994
chr1	24594244	24594340
chr1	24594419	24594497
chr1	24600999	24601024
chr1	24601202	24601331
chr1	24601645	24601819
chr1	24625146	24625211
chr1	24632534	24632653
chr1	24633620	24633689
chr1	24634167	24634229
chr1	24645903	24646001
chr1	24664011	24664133
chr1	24668212	24668287
chr1	24673638	24673746
chr1	24673936	24674039
chr1	24675439	24675542
chr1	24677952	24678083
chr1	24678191	24678288
chr1	24679507	24679648
chr1	24680129	24680201
chr1	24680589	24680628
chr1	24695991	24696091
chr1	24699319	24699439
chr1	24704863	24704946
chr1	24705987	24706039
chr1	24714782	24714877
chr1	24714966	24715118
chr1	24715218	24715262
chr1	24721161	24721262
chr1	24729948	24730061
chr1	24733208	24733282
chr1	24733377	24733522
chr1	24734976	24735084
chr1	24737235	24737256
chr1	24739109	24739264
chr1	24755540	24755580
chr1	24758774	24758883
chr1	24759346	24759416
chr1	24760818	24760909
chr1	24785345	24785386
chr1	24790905	24790967
chr1	24794108	24794192
chr1	24794338	24794468
chr1	24830483	24830569
chr1	24866829	24866993
chr1	24869950	24870103
chr1	24874077	24874172
chr1	24920619	24920713
chr1	24927718	24927833
chr1	24964238	24964488
chr1	24999911	25000100
chr1	25008823	25008872
chr1	25021341	25021391
chr1	25023856	25023896
chr1	25029900	25029914
chr1	25034368	25034410
chr1	25053297	25053385
chr1	25053860	25054146
chr1	25058812	25058880
chr1	25060180	25060243
chr1	25064202	25064489
chr1	25076518	25076588
chr1	25082411	25082507
chr1	25084071	25084175
chr1	25097200	25097281
chr1	25102623	25102690
chr1	25105012	25105040
chr1	25106247	25106308
chr1	25106700	25106784
chr1	25110823	25110898
chr1	25115589	25115696
chr1	25126625	25126667
chr1	25131271	25131426
chr1	25150549	25150649
chr1	25156711	25156729
chr1	25177583	25177734
chr1	25178756	25178861
chr1	25178893	25179000
chr1	25179039	25179126
chr1	25180740	25180830
chr1	25186994	25187034
chr1	25189492	25189556
chr1	25191995	25192044
chr1	25195871	25195934
chr1	25212039	25212200
chr1	25223742	25223842
chr1	25228450	25228495
chr1	25236828	25236882
chr1	25243841	25244009
chr1	25261942	25262002
chr1	25268263	25268355
chr1	25276919	25277001
chr1	25279472	25279540
chr1	25281446	25281637
chr1	25285307	25285393
chr1	25311983	25312071
chr1	25344132	25344176
chr1	25418509	25418587
chr1	25420629	25420757
chr1	25430366	25430533
chr1	25430723	25430827
chr1	25432390	25432535
chr1	25459115	25459185
chr1	25468775	25468826
chr1	25474679	25474751
chr1	25477591	25477652
chr1	25508232	25508319
chr1	25579896	25579923
chr1	25599398	25599498
chr1	25614923	25615011
chr1	25619545	25619573
chr1	25648610	25648654
chr1	25656882	25656946
chr1	25715967	25716072
chr1	25718209	25718332
chr1	25784550	25784600
chr1	25794146	25794214
chr1	25811552	25811611
chr1	25812057	25812168
chr1	25818038	25818142
chr1	25824074	25824232
chr1	25826170	25826391
chr1	25835700	25835761
chr1	25994879	25994925
chr1	26011178	26011236
chr1	26114237	26114247
chr1	26188161	26188212
chr1	26232471	26232527
chr1	26263358	26263387
chr1	26354334	26354362
chr1	26355759	26355769
chr1	26379321	26379469
chr1	26465674	26465709
chr1	26505181	26505278
chr1	26706129	26706185
chr1	26765205	26765349
chr1	26781152	26781251
chr1	26789011	26789061
chr1	27057485	27057555
chr1	27089193	27089271
chr1	27181532	27181577
chr1	27264724	27264742
chr1	27276660	27276739
chr1	27307619	27307733
chr1	27481460	27481550
chr1	27503637	27503743
chr1	27557201	27557305
chr1	27608685	27608788
chr1	27608934	27609047
chr1	27617747	27617823
chr1	28016353	28016432
chr1	28134963	28135039
chr1	28218288	28218337
chr1	28230721	28230783
chr1	28328992	28329071
chr1	28458800	28458882
chr1	28565515	28565567
chr1	28611056	28611132
chr1	28800887	28801008
chr1	28801130	28801328
chr1	28801819	28801955
chr1	28829877	28829962
chr1	28899117	28899209
chr1	28910392	28910540
chr1	29404329	29404427
chr1	29413205	29413271
chr1	29654859	29654902
chr1	29737162	29737225
chr1	29737240	29737272
chr1	30216685	30216769
chr1	30363364	30363424
chr1	30527961	30528054
chr1	30549505	30549575
chr1	30550427	30550519
chr1	30572715	30572818
chr1	30581266	30581315
chr1	30585867	30585962
chr1	30595611	30595713
chr1	30618207	30618247
chr1	30637616	30637665
chr1	30638726	30638818
chr1	30680852	30680937
chr1	30682229	30682322
chr1	30686934	30687009
chr1	30700978	30701086
chr1	30706126	30706253
chr1	30717051	30717142
chr1	30718446	30718495
chr1	30769597	30769643
chr1	30770846	30770946
chr1	30777077	30777181
chr1	30786535	30786637
chr1	30786832	30786898
chr1	30787622	30787707
chr1	30803983	30804003
chr1	30804095	30804144
chr1	30808015	30808123
chr1	30808222	30808289
chr1	30819795	30819966
chr1	30831300	30831364
chr1	30834108	30834175
chr1	30842015	30842072
chr1	30843249	30843273
chr1	30848334	30848386
chr1	30860184	30860257
chr1	30867194	30867236
chr1	30875110	30875138
chr1	30906193	30906221
chr1	30929981	30930048
chr1	30940169	30940261
chr1	30953748	30953862
chr1	30954221	30954395
chr1	30977874	30977971
chr1	31029291	31029377
chr1	31065229	31065297
chr1	31100519	31100620
chr1	31103129	31103235
chr1	31133907	31133992
chr1	31142623	31142653
chr1	31176423	31176629
chr1	31196883	31196965
chr1	31203966	31204148
chr1	31205467	31205593
chr1	31215491	31215531
chr1	31220446	31220534
chr1	31220719	31220813
chr1	31222550	31222628
chr1	31234754	31234812
chr1	31234923	31235032
chr1	31260365	31260537
chr1	31261305	31261368
chr1	31267448	31267532
chr1	31346226	31346320
chr1	31395449	31395583
chr1	31395600	31395672
chr1	31726476	31726565
chr1	31730520	31730636
chr1	31734647	31734669
chr1	31811650	31811864
chr1	31829465	31829571
chr1	31936164	31936233
chr1	32003470	32003552
chr1	32026896	32026902
chr1	32054622	32054696
chr1	32069133	32069188
chr1	32119239	32119317
chr1	32122425	32122441
chr1	32151894	32151989
chr1	32176758	32176840
chr1	32219588	32219639
chr1	32231176	32231256
chr1	32231404	32231502
chr1	32248596	32248629
chr1	32347303	32347379
chr1	32412729	32412819
chr1	32436906	32436972
chr1	32463328	32463444
chr1	32467303	32467373
chr1	32467739	32467838
chr1	32471642	32471700
chr1	32472028	32472082
chr1	32503716	32503807
chr1	32542763	32542789
chr1	32565582	32565667
chr1	32603493	32603570
chr1	32633932	32634011
chr1	32634546	32634720
chr1	32639312	32639352
chr1	32640517	32640565
chr1	32644114	32644159
chr1	32675169	32675252
chr1	32693333	32693439
chr1	32693907	32694042
chr1	32740596	32740758
chr1	32768293	32768390
chr1	32772208	32772386
chr1	32802886	32802892
chr1	32831035	32831136
chr1	32853142	32853234
chr1	32872857	32872885
chr1	32873167	32873277
chr1	32874699	32874758
chr1	32897368	32897398
chr1	32953372	32953380
chr1	32959396	32959538
chr1	32971669	32971753
chr1	33025388	33025575
chr1	33040480	33040558
chr1	33040917	33041010
chr1	33055259	33055285
chr1	33104836	33104904
chr1	33109032	33109137
chr1	33125404	33125468
chr1	33125561	33125667
chr1	33137019	33137106
chr1	33138480	33138552
chr1	33171373	33171473
chr1	33175773	33175894
chr1	33205991	33206105
chr1	33222878	33223071
chr1	33245022	33245106
chr1	33246976	33247030
chr1	33247180	33247249
chr1	33247522	33247597
chr1	33249610	33249715
chr1	33261064	33261201
chr1	33272085	33272113
chr1	33290909	33290998
chr1	33361100	33361193
chr1	33362736	33362811
chr1	33395941	33396072
chr1	33398220	33398303
chr1	33425261	33425310
chr1	33446870	33446959
chr1	33460779	33460938
chr1	33470312	33470399
chr1	33490230	33490286
chr1	33495306	33495361
chr1	33500065	33500153
chr1	33515296	33515403
chr1	33523388	33523449
chr1	33527507	33527570
chr1	33534913	33535021
chr1	33564179	33564378
chr1	33583157	33583194
chr1	33591170	33591269
chr1	33610026	33610101
chr1	33610346	33610467
chr1	33625975	33626039
chr1	33636301	33636368
chr1	33636579	33636862
chr1	33638065	33638150
chr1	33638157	33638385
chr1	33639697	33639820
chr1	33639931	33640061
chr1	33640645	33640731
chr1	33641952	33642142
chr1	33642426	33642528
chr1	33647083	33647229
chr1	33648422	33648477
chr1	33648816	33648937
chr1	33657699	33657854
chr1	33673125	33673355
chr1	33673437	33673555
chr1	33678324	33678405
chr1	33678994	33679042
chr1	33684701	33684842
chr1	33687264	33687348
chr1	33687952	33688176
chr1	33689916	33689968
chr1	33693227	33693376
chr1	33696728	33696809
chr1	33701809	33701908
chr1	33714581	33714715
chr1	33714814	33714918
chr1	33719503	33719594
chr1	33721261	33721325
chr1	33723918	33724139
chr1	33724753	33724836
chr1	33727450	33727535
chr1	33729987	33730079
chr1	33733273	33733369
chr1	33734756	33734881
chr1	33738340	33738461
chr1	33739815	33739880
chr1	33742117	33742149
chr1	33742746	33742836
chr1	33744366	33744412
chr1	33744717	33744857
chr1	33746885	33747150
chr1	33748069	33748220
chr1	33751322	33751415
chr1	33751532	33751638
chr1	33751747	33751879
chr1	33753647	33753762
chr1	33754121	33754229
chr1	33754279	33754507
chr1	33754979	33755341
chr1	33755444	33755588
chr1	33755973	33756070
chr1	33756532	33756626
chr1	33757948	33758024
chr1	33758372	33758444
chr1	33758980	33759044
chr1	33765639	33765820
chr1	33765848	33765947
chr1	33770790	33770874
chr1	33771349	33771462
chr1	33772211	33772304
chr1	33772398	33772454
chr1	33776193	33776311
chr1	33776414	33776471
chr1	33776560	33776655
chr1	33777308	33777498
chr1	33793248	33793350
chr1	33810315	33810400
chr1	33811501	33811597
chr1	33819724	33819773
chr1	33839072	33839172
chr1	33844027	33844103
chr1	33862646	33862694
chr1	33862766	33862812
chr1	33871249	33871334
chr1	33883588	33883769
chr1	33885409	33885507
chr1	33885802	33885908
chr1	33892381	33892553
chr1	33892855	33892919
chr1	33896335	33896399
chr1	33897538	33897637
chr1	33900387	33900463
chr1	33903991	33904073
chr1	33905872	33906008
chr1	33906133	33906306
chr1	33909354	33909451
chr1	33911649	33911749
chr1	33912363	33912419
chr1	33927012	33927122
chr1	33927195	33927338
chr1	33931884	33931983
chr1	33932864	33932953
chr1	33933057	33933089
chr1	33936350	33936457
chr1	33937748	33937967
chr1	33938601	33938609
chr1	33940561	33940629
chr1	33942833	33942962
chr1	33944770	33944964
chr1	33945073	33945178
chr1	33945256	33945331
chr1	33945498	33945602
chr1	33945909	33945995
chr1	33947635	33947699
chr1	33955704	33955811
chr1	33960618	33960747
chr1	33966713	33966985
chr1	33967833	33967938
chr1	33968746	33968818
chr1	33969718	33969863
chr1	33970448	33970575
chr1	33973645	33973694
chr1	33974751	33974849
chr1	33980516	33980734
chr1	33981849	33981916
chr1	33982201	33982298
chr1	33983239	33983326
chr1	33989674	33989807
chr1	33991167	33991198
chr1	33992818	33992876
chr1	33993883	33994013
chr1	33994420	33994561
chr1	33997651	33997675
chr1	34001277	34001426
chr1	34001678	34001773
chr1	34007269	34007364
chr1	34009737	34009868
chr1	34010299	34010393
chr1	34011605	34011693
chr1	34012280	34012396
chr1	34012507	34012608
chr1	34014066	34014179
chr1	34014659	34014763
chr1	34016410	34016489
chr1	34016867	34017154
chr1	34019530	34019778
chr1	34020094	34020277
chr1	34023171	34023271
chr1	34023660	34023772
chr1	34030447	34030646
chr1	34030896	34030993
chr1	34032699	34032778
chr1	34034681	34034783
chr1	34035332	34035423
chr1	34035592	34035844
chr1	34036224	34036500
chr1	34036597	34036700
chr1	34037405	34037576
chr1	34040576	34040763
chr1	34040881	34040923
chr1	34043512	34043582
chr1	34051141	34051238
chr1	34052150	34052212
chr1	34053291	34053430
chr1	34056832	34056937
chr1	34059272	34059457
chr1	34062472	34062515
chr1	34062809	34063040
chr1	34065214	34065293
chr1	34069147	34069193
chr1	34069343	34069449
chr1	34071165	34071294
chr1	34072627	34072662
chr1	34077291	34077343
chr1	34090951	34091034
chr1	34094433	34094554
chr1	34094944	34095031
chr1	34104933	34105000
chr1	34105218	34105289
chr1	34106994	34107187
chr1	34107932	34107995
chr1	34108673	34108750
chr1	34109089	34109199
chr1	34114052	34114176
chr1	34114680	34114727
chr1	34115536	34115594
chr1	34116121	34116219
chr1	34116399	34116708
chr1	34116872	34117062
chr1	34119453	34119647
chr1	34119994	34120091
chr1	34121194	34121332
chr1	34121433	34121985
chr1	34124565	34124659
chr1	34127706	34127785
chr1	34129808	34130002
chr1	34130947	34131041
chr1	34132295	34132390
chr1	34132924	34133268
chr1	34139603	34139690
chr1	34139772	34139833
chr1	34140357	34140436
chr1	34143349	34143436
chr1	34143600	34143683
chr1	34144768	34144938
chr1	34148248	34148326
chr1	34149954	34150125
chr1	34150955	34151018
chr1	34152431	34152604
chr1	34158855	34158940
chr1	34159001	34159126
chr1	34162467	34162534
chr1	34164097	34164132
chr1	34164141	34164417
chr1	34165059	34165261
chr1	34166923	34167073
chr1	34167293	34167373
chr1	34167677	34167929
chr1	34168050	34168117
chr1	34169208	34169336
chr1	34169771	34169977
chr1	34170519	34170676
chr1	34171531	34171588
chr1	34177600	34178495
chr1	34178616	34178741
chr1	34178922	34179011
chr1	34179154	34179566
chr1	34179826	34179907
chr1	34180380	34180434
chr1	34181863	34182184
chr1	34182553	34182850
chr1	34183454	34183535
chr1	34188160	34188250
chr1	34188546	34188626
chr1	34188691	34188895
chr1	34189009	34189113
chr1	34189333	34189747
chr1	34190330	34190522
chr1	34192065	34192561
chr1	34196009	34196088
chr1	34196933	34197017
chr1	34198569	34198696
chr1	34198934	34199031
chr1	34199601	34199677
chr1	34201169	34201322
chr1	34202764	34202966
chr1	34206931	34207126
chr1	34207415	34207457
chr1	34210196	34210301
chr1	34211164	34211201
chr1	34212241	34212362
chr1	34212457	34212573
chr1	34215778	34215938
chr1	34216926	34216958
chr1	34217319	34217474
chr1	34217569	34217669
chr1	34218810	34218991
chr1	34219488	34219640
chr1	34219761	34219834
chr1	34225497	34225561
chr1	34225784	34225873
chr1	34227808	34227980
chr1	34228177	34228256
chr1	34229073	34229198
chr1	34229988	34230046
chr1	34235145	34235204
chr1	34235462	34235598
chr1	34235683	34235754
chr1	34236034	34236126
chr1	34236358	34236463
chr1	34236496	34236764
chr1	34237196	34237350
chr1	34237513	34237766
chr1	34237899	34237965
chr1	34238028	34238116
chr1	34238450	34238513
chr1	34238866	34239025
chr1	34239903	34239935
chr1	34241048	34241086
chr1	34244886	34245060
chr1	34245529	34245595
chr1	34246218	34246268
chr1	34246416	34246558
chr1	34247366	34247430
chr1	34251128	34251193
chr1	34251329	34251468
chr1	34253130	34253285
chr1	34253930	34254024
chr1	34256450	34256529
chr1	34257647	34257907
chr1	34257938	34258039
chr1	34258804	34259071
chr1	34259116	34259260
chr1	34259415	34259450
chr1	34260083	34260184
chr1	34264389	34264913
chr1	34265043	34265170
chr1	34268743	34269029
chr1	34269702	34269936
chr1	34270813	34270862
chr1	34270899	34270960
chr1	34271013	34271061
chr1	34274043	34274369
chr1	34274779	34274823
chr1	34275844	34275974
chr1	34277088	34277244
chr1	34277379	34277584
chr1	34282418	34282483
chr1	34283708	34283836
chr1	34284746	34284820
chr1	34285188	34285255
[truncated: 345,890+ more rows]
