# Supplementary material for: Virtual methylome dissection facilitated by single-cell analyses
Source: Epigenetics Chromatin. 2019 Nov 11;12:66. doi: 10.1186/s13072-019-0310-9 (PMC6844058; doi:10.1186/s13072-019-0310-9)
Supplement: Supplementary file 4 — Additional file 4: Table S3. Genomic coordinate (mm10 based) of pCSM loci identified from bulk brain methylomes. [file 13072_2019_310_MOESM4_ESM.xlsx]

## Sheet: all.csm.loci.bed
Table S3. Genomic coordinate (mm10 based) of pCSM loci identified from bulk brain methylomes.
chr1	3027034	3027091
chr1	3094063	3094125
chr1	3151577	3151617
chr1	3421816	3421872
chr1	3460721	3460735
chr1	3533100	3533162
chr1	3550092	3550150
chr1	3556926	3556986
chr1	3673316	3673410
chr1	3734928	3734997
chr1	3984167	3984255
chr1	4132190	4132204
chr1	4187674	4187783
chr1	4451298	4451368
chr1	4456803	4456908
chr1	4480710	4480754
chr1	4494356	4494395
chr1	4526223	4526247
chr1	4556919	4556933
chr1	4591332	4591395
chr1	4617678	4617701
chr1	4654044	4654119
chr1	4689320	4689351
chr1	4694536	4694592
chr1	4748579	4748602
chr1	4749667	4749734
chr1	4818470	4818543
chr1	4833409	4833498
chr1	4891488	4891541
chr1	4894025	4894105
chr1	4923941	4923973
chr1	4932608	4932662
chr1	5020934	5020963
chr1	5022897	5022935
chr1	5046558	5046586
chr1	5136931	5136946
chr1	5197435	5197455
chr1	5548933	5548963
chr1	5564448	5564475
chr1	5682001	5682044
chr1	5747082	5747147
chr1	6012517	6012592
chr1	6133427	6133467
chr1	6158482	6158591
chr1	6172788	6172802
chr1	6235616	6235692
chr1	6282718	6282795
chr1	6440449	6440579
chr1	6441269	6441297
chr1	6441561	6441611
chr1	6450122	6450152
chr1	6482345	6482381
chr1	6568768	6568817
chr1	6767990	6768061
chr1	6820694	6820767
chr1	6825299	6825362
chr1	6916600	6916654
chr1	6916979	6917081
chr1	7136485	7136563
chr1	7230578	7230644
chr1	7293360	7293448
chr1	7293479	7293629
chr1	7294031	7294111
chr1	7353773	7353815
chr1	7477096	7477164
chr1	7498296	7498406
chr1	7500730	7500773
chr1	7620743	7620807
chr1	7713117	7713174
chr1	7861588	7861604
chr1	7921854	7921885
chr1	7949370	7949499
chr1	7949862	7949937
chr1	8017802	8017851
chr1	8026988	8027014
chr1	8129912	8129962
chr1	8178309	8178363
chr1	8219021	8219051
chr1	8410681	8410713
chr1	8410904	8411030
chr1	8411092	8411139
chr1	8468850	8468892
chr1	8675310	8675382
chr1	8792111	8792187
chr1	8917024	8917049
chr1	8936508	8936594
chr1	8936702	8936886
chr1	8937034	8937158
chr1	9546340	9546377
chr1	9546680	9546757
chr1	9554584	9554632
chr1	9578413	9578452
chr1	9627360	9627420
chr1	9640389	9640476
chr1	9649393	9649463
chr1	9672427	9672490
chr1	9704181	9704216
chr1	9736691	9736709
chr1	9743856	9743871
chr1	9765408	9765426
chr1	9770191	9770207
chr1	9805688	9805754
chr1	9805942	9805971
chr1	9807064	9807081
chr1	9825264	9825299
chr1	9849978	9850062
chr1	9850967	9850994
chr1	9857802	9857843
chr1	9866888	9866894
chr1	9881173	9881251
chr1	9881965	9882002
chr1	9891887	9891898
chr1	9893554	9893564
chr1	9893599	9893609
chr1	9908403	9908447
chr1	9908600	9908649
chr1	9968401	9968436
chr1	9984362	9984411
chr1	10009057	10009139
chr1	10009195	10009280
chr1	10016330	10016361
chr1	10061812	10061907
chr1	10061963	10062027
chr1	10063001	10063024
chr1	10086860	10086927
chr1	10088115	10088147
chr1	10107837	10107903
chr1	10116664	10116691
chr1	10151726	10151804
chr1	10170664	10170744
chr1	10193259	10193322
chr1	10216852	10216870
chr1	10232904	10232952
chr1	10329455	10329523
chr1	10378568	10378628
chr1	10427883	10427930
chr1	10513681	10513762
chr1	10535196	10535357
chr1	10550851	10550871
chr1	10596950	10597020
chr1	10615855	10615890
chr1	10701058	10701133
chr1	10717651	10717681
chr1	10781794	10781849
chr1	10805339	10805370
chr1	10821867	10821931
chr1	10948778	10948790
chr1	10993523	10993610
chr1	10993775	10993855
chr1	11057360	11057431
chr1	11120710	11120817
chr1	11164684	11164702
chr1	11169980	11170068
chr1	11177928	11178010
chr1	11211097	11211170
chr1	11233824	11233840
chr1	11319140	11319192
chr1	11325155	11325209
chr1	11520969	11521055
chr1	11535135	11535190
chr1	11537132	11537197
chr1	11537293	11537352
chr1	11566249	11566334
chr1	11588410	11588491
chr1	11619374	11619407
chr1	11627420	11627478
chr1	11653503	11653550
chr1	11738723	11738806
chr1	11864746	11864831
chr1	11965692	11965720
chr1	11996227	11996315
chr1	12178777	12178828
chr1	12283825	12283917
chr1	12368200	12368212
chr1	12588766	12588796
chr1	12588929	12589007
chr1	12589035	12589071
chr1	12597714	12597733
chr1	12691921	12692002
chr1	12700547	12700557
chr1	12701626	12701706
chr1	12743120	12743190
chr1	12764462	12764615
chr1	12769084	12769123
chr1	12774301	12774337
chr1	12786598	12786638
chr1	12827978	12827988
chr1	12833737	12833764
chr1	12835783	12835844
chr1	12850983	12851073
chr1	12855953	12856006
chr1	12865122	12865200
chr1	12872192	12872227
chr1	12912689	12912759
chr1	12939073	12939088
chr1	12979442	12979494
chr1	12984970	12985020
chr1	12990805	12990822
chr1	12990949	12991049
chr1	12991486	12991497
chr1	13015329	13015418
chr1	13082085	13082116
chr1	13104699	13104763
chr1	13104940	13105014
chr1	13118539	13118656
chr1	13125214	13125286
chr1	13126865	13126930
chr1	13127301	13127389
chr1	13128356	13128412
chr1	13128537	13128554
chr1	13142565	13142615
chr1	13146280	13146346
chr1	13150029	13150098
chr1	13164119	13164162
chr1	13184178	13184232
chr1	13189333	13189395
chr1	13202745	13202805
chr1	13203941	13204046
chr1	13205219	13205295
chr1	13205378	13205440
chr1	13220691	13220721
chr1	13227378	13227422
chr1	13230467	13230505
chr1	13296505	13296581
chr1	13300490	13300506
chr1	13326786	13326855
chr1	13366759	13366803
chr1	13426972	13427022
chr1	13428065	13428078
chr1	13435473	13435556
chr1	13438159	13438216
chr1	13449983	13450061
chr1	13465868	13465936
chr1	13467140	13467193
chr1	13494901	13494966
chr1	13514801	13514872
chr1	13516515	13516560
chr1	13516703	13516776
chr1	13531696	13531729
chr1	13561854	13561912
chr1	13566316	13566391
chr1	13574800	13574871
chr1	13576949	13576975
chr1	13587569	13587630
chr1	13627581	13627681
chr1	13641208	13641281
chr1	13649721	13649793
chr1	13718077	13718095
chr1	13771306	13771368
chr1	13784035	13784073
chr1	13818602	13818674
chr1	13848931	13849018
chr1	13998562	13998661
chr1	13998887	13998901
chr1	14011480	14011577
chr1	14156190	14156238
chr1	14170532	14170598
chr1	14207957	14208049
chr1	14208217	14208341
chr1	14264588	14264635
chr1	14265326	14265367
chr1	14301347	14301425
chr1	14303533	14303605
chr1	14305203	14305211
chr1	14305215	14305227
chr1	14369830	14369836
chr1	14423281	14423355
chr1	14473210	14473254
chr1	14504369	14504429
chr1	14509307	14509395
chr1	14593006	14593092
chr1	14604660	14604668
chr1	14637943	14638024
chr1	14826993	14827013
chr1	14840204	14840255
chr1	15129335	15129400
chr1	15269593	15269632
chr1	15276149	15276214
chr1	15312929	15313014
chr1	15414014	15414102
chr1	15558702	15558788
chr1	15590808	15590832
chr1	15651249	15651297
chr1	15671007	15671052
chr1	15710376	15710468
chr1	15907401	15907431
chr1	15915003	15915051
chr1	15917915	15917942
chr1	16114926	16114987
chr1	16116273	16116323
chr1	16177743	16177867
chr1	16205530	16205650
chr1	16215283	16215361
chr1	16228410	16228455
chr1	16228948	16229052
chr1	16231625	16231660
chr1	16243554	16243630
chr1	16256000	16256066
chr1	16294944	16295100
chr1	16348374	16348456
chr1	16391533	16391592
chr1	16503561	16503614
chr1	16503698	16503734
chr1	16503800	16503916
chr1	16516366	16516624
chr1	16516668	16516682
chr1	16658531	16658547
chr1	16673159	16673210
chr1	16710306	16710332
chr1	16798258	16798290
chr1	16997017	16997032
chr1	17100120	17100188
chr1	17120281	17120350
chr1	17223283	17223352
chr1	17395078	17395138
chr1	17422763	17422809
chr1	17524405	17524446
chr1	17845237	17845255
chr1	17944421	17944443
chr1	18016420	18016525
chr1	18016606	18016685
chr1	18057444	18057528
chr1	18078294	18078366
chr1	18292327	18292341
chr1	18324761	18324806
chr1	18410450	18410521
chr1	18537046	18537069
chr1	18593091	18593099
chr1	18658759	18658799
chr1	18762341	18762403
chr1	18762447	18762494
chr1	18763358	18763384
chr1	18958105	18958111
chr1	19007147	19007177
chr1	19111092	19111187
chr1	19137377	19137462
chr1	19139413	19139480
chr1	19142857	19142916
chr1	19217398	19217447
chr1	19241101	19241180
chr1	19244410	19244495
chr1	19265812	19265900
chr1	19293100	19293188
chr1	19459253	19459316
chr1	19460096	19460163
chr1	19505064	19505120
chr1	19616850	19616862
chr1	19681345	19681388
chr1	19881202	19881212
chr1	19969726	19969809
chr1	19988214	19988292
chr1	20117858	20117914
chr1	20216658	20216705
chr1	20224573	20224611
chr1	20225658	20225664
chr1	20311049	20311125
chr1	20345669	20345685
chr1	20450278	20450352
chr1	20450524	20450601
chr1	20543883	20543956
chr1	20594485	20594562
chr1	20648514	20648528
chr1	20726855	20726867
chr1	20759946	20760023
chr1	20760146	20760224
chr1	20761973	20761987
chr1	20769901	20769970
chr1	20788621	20788687
chr1	20791681	20791784
chr1	20812017	20812083
chr1	20812617	20812662
chr1	20817369	20817410
chr1	20894555	20894625
chr1	20898651	20898719
chr1	20905666	20905715
chr1	20912795	20912827
chr1	20920871	20920965
chr1	20921127	20921186
chr1	20934617	20934684
chr1	20935196	20935230
chr1	20935542	20935589
chr1	20940447	20940531
chr1	20951338	20951387
chr1	20956043	20956141
chr1	20958706	20958768
chr1	21003053	21003105
chr1	21004834	21004893
chr1	21014614	21014678
chr1	21041678	21041763
chr1	21074471	21074559
chr1	21097291	21097372
chr1	21101858	21101903
chr1	21107876	21107898
chr1	21115355	21115403
chr1	21125240	21125283
chr1	21125388	21125431
chr1	21167449	21167501
chr1	21170469	21170515
chr1	21229149	21229222
chr1	21253157	21253244
chr1	21253798	21253858
chr1	21272324	21272418
chr1	21402327	21402405
chr1	21412026	21412066
chr1	21457601	21457684
chr1	21461794	21461868
chr1	21513080	21513101
chr1	21514341	21514393
chr1	21527068	21527088
chr1	21535117	21535181
chr1	21588900	21588972
chr1	21651012	21651090
chr1	21699142	21699187
chr1	21802614	21802671
chr1	21904777	21904785
chr1	21941937	21941992
chr1	21962565	21962579
chr1	22100621	22100658
chr1	22228077	22228085
chr1	22266849	22266907
chr1	22310357	22310371
chr1	22312270	22312290
chr1	22323272	22323338
chr1	22339053	22339111
chr1	22346405	22346499
chr1	22352865	22352903
chr1	22366189	22366257
chr1	22368482	22368538
chr1	22373401	22373471
chr1	22421230	22421268
chr1	22486570	22486600
chr1	22489947	22490036
chr1	22512435	22512503
chr1	22533189	22533267
chr1	22533371	22533465
chr1	22534064	22534103
chr1	22596381	22596423
chr1	22604755	22604779
chr1	22629062	22629143
chr1	22655027	22655115
chr1	22697935	22698030
chr1	22778446	22778539
chr1	22881541	22881547
chr1	22940362	22940442
chr1	22959470	22959535
chr1	22973597	22973628
chr1	22997509	22997563
chr1	23060064	23060115
chr1	23101888	23101928
chr1	23174047	23174098
chr1	23214549	23214573
chr1	23302547	23302624
chr1	23323387	23323468
chr1	23324007	23324023
chr1	23343267	23343338
chr1	23344859	23344913
chr1	23368306	23368355
chr1	23377612	23377618
chr1	23378645	23378730
chr1	23378985	23379052
chr1	23381466	23381515
chr1	23594747	23594804
chr1	23601191	23601227
chr1	23604302	23604392
chr1	23656455	23656541
chr1	23708552	23708620
chr1	23716302	23716353
chr1	23722887	23722931
chr1	23730698	23730704
chr1	23730706	23730716
chr1	23753525	23753611
chr1	23756892	23756979
chr1	23766141	23766203
chr1	23767223	23767302
chr1	23767835	23767909
chr1	23776619	23776752
chr1	23776941	23776998
chr1	23782317	23782375
chr1	23866003	23866081
chr1	23872129	23872195
chr1	23918673	23918729
chr1	23953843	23953975
chr1	23954015	23954064
chr1	23989098	23989134
chr1	23989267	23989287
chr1	23989381	23989448
chr1	24012378	24012483
chr1	24032716	24032767
chr1	24055982	24056065
chr1	24072253	24072324
chr1	24096957	24097026
chr1	24104492	24104536
chr1	24107506	24107599
chr1	24108086	24108136
chr1	24128544	24128602
chr1	24133902	24133986
chr1	24133995	24134022
chr1	24134084	24134147
chr1	24136861	24136871
chr1	24137091	24137185
chr1	24162422	24162444
chr1	24185146	24185235
chr1	24185296	24185379
chr1	24186502	24186555
chr1	24187218	24187263
chr1	24188317	24188333
chr1	24219569	24219652
chr1	24223389	24223438
chr1	24239979	24240074
chr1	24245952	24246019
chr1	24253478	24253484
chr1	24264336	24264504
chr1	24264637	24264698
chr1	24265036	24265136
chr1	24287399	24287447
chr1	24349640	24349675
chr1	24364897	24364966
chr1	24373506	24373647
chr1	24434777	24434986
chr1	24453572	24453638
chr1	24453672	24453714
chr1	24457577	24457631
chr1	24492274	24492378
chr1	24516758	24516829
chr1	24549757	24549802
chr1	24557984	24558106
chr1	24560391	24560427
chr1	24576111	24576119
chr1	24585118	24585153
chr1	24585260	24585291
chr1	24585302	24585379
chr1	24585883	24585912
chr1	24594419	24594497
chr1	24595239	24595312
chr1	24601202	24601250
chr1	24611945	24612007
chr1	24612433	24612502
chr1	24612977	24613072
chr1	24613212	24613310
chr1	24613653	24613796
chr1	24615091	24615321
chr1	24615935	24616008
chr1	24664011	24664133
chr1	24673638	24673746
chr1	24675494	24675542
chr1	24685423	24685459
chr1	24692952	24693010
chr1	24715218	24715262
chr1	24729982	24730061
chr1	24755576	24755646
chr1	24759346	24759416
chr1	24782776	24782786
chr1	24794423	24794468
chr1	24866893	24866946
chr1	24870040	24870103
chr1	25029900	25029912
chr1	25034373	25034410
chr1	25076474	25076531
chr1	25084129	25084194
chr1	25084557	25084645
chr1	25131318	25131380
chr1	25180816	25180903
chr1	25215205	25215261
chr1	25382615	25382627
chr1	25418509	25418587
chr1	25479082	25479166
chr1	25480663	25480671
chr1	25504481	25504565
chr1	25760761	25760824
chr1	25781826	25781840
chr1	25824159	25824232
chr1	25828538	25828608
chr1	25994879	25994973
chr1	26202488	26202558
chr1	26706129	26706191
chr1	26765260	26765349
chr1	26789011	26789061
chr1	27057505	27057555
chr1	27139737	27139761
chr1	27264718	27264742
chr1	27307832	27307917
chr1	27436355	27436402
chr1	27481460	27481550
chr1	28251125	28251182
chr1	28622987	28623053
chr1	28800949	28801003
chr1	28801891	28801955
chr1	28860645	28860655
chr1	28910392	28910436
chr1	29737204	29737213
chr1	29737240	29737272
chr1	29985704	29985777
chr1	30095764	30095812
chr1	30165579	30165648
chr1	30400742	30400779
chr1	30516278	30516301
chr1	30527721	30527779
chr1	30571793	30571826
chr1	30581266	30581315
chr1	30584066	30584146
chr1	30585939	30585962
chr1	30595611	30595657
chr1	30618207	30618239
chr1	30638726	30638818
chr1	30721372	30721430
chr1	30722567	30722610
chr1	30752846	30752934
chr1	30769691	30769755
chr1	30771777	30771851
chr1	30796656	30796733
chr1	30804782	30804839
chr1	30805028	30805052
chr1	30819838	30819905
chr1	30843249	30843273
chr1	30847212	30847264
chr1	30906193	30906221
chr1	30928955	30928987
chr1	30929981	30930048
chr1	30953784	30953813
chr1	30954287	30954361
chr1	31011381	31011450
chr1	31016258	31016340
chr1	31103195	31103235
chr1	31133907	31133992
chr1	31176423	31176520
chr1	31190490	31190550
chr1	31196883	31196965
chr1	31204013	31204085
chr1	31234939	31234979
chr1	31346226	31346313
chr1	31473834	31473844
chr1	31554639	31554645
chr1	31731875	31731947
chr1	31811650	31811807
chr1	32026896	32026902
chr1	32122425	32122441
chr1	32176758	32176840
chr1	32219588	32219639
chr1	32322616	32322702
chr1	32412729	32412819
chr1	32463392	32463444
chr1	32472028	32472082
chr1	32542763	32542789
chr1	32565582	32565667
chr1	32588598	32588645
chr1	32639312	32639352
chr1	32640517	32640565
chr1	32693935	32694042
chr1	32802886	32802892
chr1	32821818	32821828
chr1	32891864	32891909
chr1	32897382	32897464
chr1	32953374	32953380
chr1	33040480	33040562
chr1	33125404	33125468
chr1	33125561	33125594
chr1	33138504	33138552
chr1	33175821	33175894
chr1	33222971	33222987
chr1	33246976	33247030
chr1	33272085	33272113
chr1	33362736	33362811
chr1	33395975	33396036
chr1	33467514	33467553
chr1	33500065	33500153
chr1	33514130	33514174
chr1	33523388	33523449
chr1	33527507	33527558
chr1	33541872	33541924
chr1	33549984	33550041
chr1	33636301	33636370
chr1	33638230	33638319
chr1	33639742	33639786
chr1	33639931	33640021
chr1	33657759	33657847
chr1	33663864	33663900
chr1	33673437	33673506
chr1	33724062	33724139
chr1	33729191	33729300
chr1	33733015	33733100
chr1	33733299	33733346
chr1	33734756	33734829
chr1	33744817	33744857
chr1	33746961	33747086
chr1	33754121	33754175
chr1	33754332	33754507
chr1	33755042	33755105
chr1	33755999	33756070
chr1	33758980	33759044
chr1	33771813	33771870
chr1	33772398	33772454
chr1	33776414	33776437
chr1	33838942	33838994
chr1	33892489	33892553
chr1	33905931	33906008
chr1	33938597	33938609
chr1	33940580	33940629
chr1	33944792	33944875
chr1	33946859	33946915
chr1	33980543	33980658
chr1	33989763	33989807
chr1	34001362	34001426
chr1	34003012	34003064
chr1	34009763	34009819
chr1	34016410	34016439
chr1	34017077	34017131
chr1	34023228	34023251
chr1	34032699	34032778
chr1	34035332	34035386
chr1	34037405	34037463
chr1	34040881	34040923
chr1	34059272	34059435
chr1	34072643	34072673
chr1	34095009	34095031
chr1	34107049	34107120
chr1	34114117	34114195
chr1	34121581	34121621
chr1	34123625	34123699
chr1	34129922	34130002
chr1	34130999	34131059
chr1	34132295	34132383
chr1	34159001	34159081
chr1	34160674	34160720
chr1	34169200	34169336
chr1	34169851	34169916
chr1	34177766	34177850
chr1	34178066	34178312
chr1	34178326	34178422
chr1	34179254	34179337
chr1	34179480	34179519
chr1	34182586	34182635
chr1	34188250	34188324
chr1	34188748	34188798
chr1	34189573	34189640
chr1	34192211	34192561
chr1	34200102	34200157
chr1	34202908	34202966
chr1	34212141	34212183
chr1	34212241	34212362
chr1	34217666	34217696
chr1	34221330	34221402
chr1	34227808	34227934
chr1	34228208	34228253
chr1	34229073	34229133
chr1	34236659	34236683
chr1	34253130	34253221
chr1	34255730	34255779
chr1	34258898	34259021
chr1	34259150	34259219
chr1	34271369	34271412
chr1	34274043	34274179
chr1	34274783	34274803
chr1	34277143	34277184
chr1	34282418	34282483
chr1	34284529	34284611
chr1	34285188	34285211
chr1	34293283	34293338
chr1	34297002	34297049
chr1	34298735	34298785
chr1	34300813	34300876
chr1	34309593	34309642
chr1	34330602	34330634
chr1	34334691	34334717
chr1	34379471	34379528
chr1	34389003	34389062
chr1	34432568	34432634
chr1	34432833	34432928
chr1	34433025	34433143
chr1	34433201	34433348
chr1	34434055	34434097
chr1	34451141	34451173
chr1	34467985	34468008
chr1	34485577	34485658
chr1	34509604	34509616
chr1	34536538	34536591
chr1	34560951	34561000
chr1	34562642	34562648
chr1	34575020	34575138
chr1	34575260	34575291
chr1	34600027	34600056
chr1	34600161	34600254
chr1	34620692	34620713
chr1	34635834	34635914
chr1	34654525	34654537
chr1	34677960	34678021
chr1	34705324	34705394
chr1	34709542	34709609
chr1	34712751	34712825
chr1	34732090	34732145
chr1	34733406	34733500
chr1	34733941	34733969
chr1	34744540	34744617
chr1	34784668	34784727
chr1	34807132	34807170
chr1	34809722	34809753
chr1	34815550	34815562
chr1	34818497	34818548
chr1	34892403	34892454
chr1	34895079	34895140
chr1	34944447	34944487
chr1	34987884	34987964
chr1	34988879	34988931
chr1	34990836	34990884
chr1	35012438	35012467
chr1	35084742	35084756
chr1	35234079	35234136
chr1	35239936	35239996
chr1	35242297	35242373
chr1	35243178	35243237
chr1	35247025	35247039
chr1	35274602	35274647
chr1	35287800	35287843
chr1	35333303	35333381
chr1	35333987	35334037
chr1	35345314	35345397
chr1	35371504	35371516
chr1	35400806	35400910
chr1	35403393	35403477
chr1	35424962	35425042
chr1	35452874	35452964
chr1	35495780	35495790
chr1	35497500	35497547
chr1	35510010	35510082
chr1	35528312	35528359
chr1	35529462	35529532
chr1	35533703	35533752
chr1	35586108	35586185
chr1	35651165	35651330
chr1	35682203	35682277
chr1	35749411	35749465
chr1	35749588	35749675
chr1	35749801	35749891
chr1	35759084	35759283
chr1	35786895	35786969
chr1	35808082	35808143
chr1	35824443	35824472
chr1	35825800	35825823
chr1	35826844	35826894
chr1	35832001	35832067
chr1	35846394	35846478
chr1	35864389	35864440
chr1	35885962	35885991
chr1	35899391	35899416
chr1	35904428	35904470
chr1	35909351	35909385
chr1	35920577	35920659
chr1	35944001	35944049
chr1	35956134	35956212
chr1	35982933	35983016
chr1	35991283	35991318
chr1	35992615	35992646
chr1	36006430	36006477
chr1	36030818	36030911
chr1	36047548	36047611
chr1	36087194	36087219
chr1	36087430	36087488
chr1	36104424	36104485
chr1	36124106	36124182
chr1	36160527	36160575
chr1	36163027	36163077
chr1	36164316	36164409
chr1	36168818	36168864
chr1	36174025	36174101
chr1	36191560	36191590
chr1	36192115	36192198
chr1	36201726	36201756
chr1	36201913	36201969
chr1	36204617	36204690
chr1	36212853	36212921
chr1	36222949	36222993
chr1	36223023	36223045
chr1	36239389	36239447
chr1	36254793	36254831
chr1	36255025	36255039
chr1	36256072	36256107
chr1	36257061	36257085
chr1	36262250	36262338
chr1	36264517	36264567
chr1	36268786	36268834
chr1	36269327	36269377
chr1	36269433	36269462
chr1	36269585	36269604
chr1	36304827	36304911
chr1	36305647	36305671
chr1	36308485	36308544
chr1	36378480	36378571
chr1	36397883	36397966
chr1	36440813	36440855
chr1	36457137	36457193
chr1	36460291	36460371
chr1	36483830	36483915
chr1	36493336	36493369
chr1	36512490	36512518
chr1	36524195	36524240
chr1	36527211	36527274
chr1	36532123	36532179
chr1	36532270	36532332
chr1	36533058	36533107
chr1	36539449	36539468
chr1	36540859	36540907
chr1	36543108	36543170
chr1	36551063	36551116
chr1	36552770	36552871
chr1	36552991	36553040
chr1	36555086	36555142
chr1	36558581	36558632
chr1	36568434	36568490
chr1	36569785	36569859
chr1	36589699	36589751
chr1	36600129	36600184
chr1	36611664	36611716
chr1	36612344	36612388
chr1	36673066	36673128
chr1	36691616	36691646
chr1	36702548	36702593
chr1	36704702	36704784
chr1	36723293	36723372
chr1	36758866	36758925
chr1	36759228	36759293
chr1	36767525	36767595
chr1	36770751	36770816
chr1	36770948	36770969
chr1	36793055	36793092
chr1	36796181	36796220
chr1	36808012	36808073
chr1	36813509	36813540
chr1	36816109	36816169
chr1	36823052	36823123
chr1	36825212	36825266
chr1	36828524	36828582
chr1	36833053	36833138
chr1	36855107	36855145
chr1	36855896	36855943
chr1	36903699	36903711
chr1	36916269	36916313
chr1	36921795	36921856
chr1	36926808	36926900
chr1	36936803	36936833
chr1	36946990	36947041
chr1	37013811	37013872
chr1	37019158	37019194
chr1	37027188	37027274
chr1	37035361	37035396
chr1	37042264	37042330
chr1	37045050	37045116
chr1	37056627	37056685
chr1	37056753	37056804
chr1	37065757	37065806
chr1	37068522	37068583
chr1	37088310	37088400
chr1	37097524	37097655
chr1	37099797	37099828
chr1	37106551	37106627
chr1	37116441	37116503
chr1	37152145	37152233
chr1	37170981	37171054
chr1	37172631	37172689
chr1	37186915	37186991
chr1	37197674	37197738
chr1	37198029	37198057
chr1	37200563	37200637
chr1	37200792	37200828
chr1	37204550	37204617
chr1	37207970	37207990
chr1	37213341	37213420
chr1	37236877	37236943
chr1	37241888	37241914
chr1	37253247	37253290
chr1	37289067	37289095
chr1	37319289	37319527
chr1	37339292	37339375
chr1	37347469	37347521
chr1	37359080	37359167
chr1	37364134	37364191
chr1	37368297	37368384
chr1	37372462	37372531
chr1	37376331	37376436
chr1	37379997	37380066
chr1	37380177	37380299
chr1	37390761	37390791
chr1	37398820	37398916
chr1	37399577	37399653
chr1	37402078	37402133
chr1	37403087	37403154
chr1	37442702	37442747
chr1	37451444	37451508
chr1	37451660	37451785
chr1	37452566	37452620
chr1	37472534	37472610
chr1	37479201	37479284
chr1	37488998	37489016
chr1	37492918	37493008
chr1	37495857	37495903
chr1	37501083	37501165
chr1	37506194	37506262
chr1	37511899	37511973
chr1	37517170	37517239
chr1	37518764	37518789
chr1	37525200	37525249
chr1	37532925	37533065
chr1	37539891	37539951
chr1	37600920	37601028
chr1	37607084	37607145
chr1	37610079	37610131
chr1	37612101	37612161
chr1	37612660	37612728
chr1	37612788	37612863
chr1	37614171	37614352
chr1	37615076	37615127
chr1	37638449	37638507
chr1	37638804	37638859
chr1	37647426	37647473
chr1	37650490	37650538
chr1	37669537	37669545
chr1	37674608	37674685
chr1	37685367	37685456
chr1	37687328	37687366
chr1	37687479	37687544
chr1	37689881	37689960
chr1	37695794	37695884
chr1	37696409	37696550
chr1	37717922	37718003
chr1	37718360	37718469
chr1	37718881	37718959
chr1	37719117	37719150
chr1	37721076	37721117
chr1	37725955	37726040
chr1	37726684	37726726
chr1	37726900	37726997
chr1	37727681	37727719
chr1	37729442	37729461
chr1	37742306	37742344
chr1	37744874	37744900
chr1	37756055	37756106
chr1	37784080	37784162
chr1	37791807	37791876
chr1	37807041	37807077
chr1	37840011	37840036
chr1	37841186	37841209
chr1	37868980	37869028
chr1	37917773	37917851
chr1	37966376	37966412
chr1	38019333	38019372
chr1	38031526	38031601
chr1	38036219	38036262
chr1	38042134	38042168
chr1	38063867	38063925
chr1	38071390	38071481
chr1	38106819	38106912
chr1	38108663	38108733
chr1	38154454	38154496
chr1	38169759	38169826
chr1	38183511	38183533
chr1	38205003	38205053
chr1	38210314	38210330
chr1	38212847	38212897
chr1	38218298	38218451
chr1	38218743	38218779
chr1	38237877	38237908
chr1	38239623	38239667
chr1	38247587	38247617
chr1	38247820	38247880
chr1	38252156	38252227
chr1	38268138	38268209
chr1	38270322	38270391
chr1	38277675	38277727
chr1	38280868	38280936
chr1	38290960	38291023
chr1	38315805	38315885
chr1	38320111	38320150
chr1	38320344	38320438
chr1	38323480	38323561
chr1	38358867	38358919
chr1	38361296	38361334
chr1	38365066	38365100
chr1	38369358	38369438
chr1	38371489	38371576
chr1	38380307	38380373
chr1	38384662	38384712
chr1	38389807	38389858
chr1	38390330	38390378
chr1	38399332	38399370
chr1	38423550	38423605
chr1	38438945	38438997
chr1	38446648	38446700
chr1	38450075	38450118
chr1	38451000	38451017
chr1	38470570	38470696
chr1	38485496	38485559
chr1	38489188	38489200
chr1	38497082	38497173
chr1	38498856	38498940
chr1	38500278	38500343
chr1	38501629	38501684
chr1	38509509	38509546
chr1	38511783	38511834
chr1	38514456	38514519
chr1	38523695	38523747
chr1	38537105	38537166
chr1	38537214	38537278
chr1	38539040	38539092
chr1	38548040	38548081
chr1	38550765	38550834
chr1	38552562	38552624
chr1	38560844	38560864
chr1	38578821	38578914
chr1	38581802	38581866
chr1	38582358	38582402
chr1	38593077	38593120
chr1	38601765	38601838
chr1	38602311	38602391
chr1	38621392	38621462
chr1	38623756	38623832
chr1	38632581	38632606
chr1	38647339	38647413
chr1	38664791	38664838
chr1	38683546	38683654
chr1	38717653	38717729
chr1	38720042	38720087
chr1	38721942	38722077
chr1	38722193	38722240
chr1	38722831	38722895
chr1	38724946	38725002
chr1	38730779	38730848
chr1	38735970	38736053
chr1	38751496	38751550
chr1	38764484	38764561
chr1	38797472	38797532
chr1	38798066	38798105
chr1	38807113	38807151
chr1	38817372	38817441
chr1	38844452	38844533
chr1	38856122	38856181
chr1	38861424	38861469
chr1	38871710	38871777
chr1	38887354	38887397
chr1	38918424	38918448
chr1	38918682	38918740
chr1	38930892	38930996
chr1	38945893	38946167
chr1	38968824	38968852
chr1	39012811	39012963
chr1	39015673	39015715
chr1	39015947	39016032
chr1	39029896	39029954
chr1	39035867	39035953
chr1	39046233	39046260
chr1	39063606	39063684
chr1	39063851	39063914
chr1	39065863	39065939
chr1	39079088	39079136
chr1	39080360	39080422
chr1	39081988	39082050
chr1	39083724	39083809
chr1	39086434	39086489
chr1	39093953	39093996
chr1	39096056	39096128
chr1	39097519	39097604
chr1	39099724	39099765
chr1	39105120	39105203
chr1	39105790	39105870
chr1	39152292	39152352
chr1	39177093	39177229
chr1	39177412	39177512
chr1	39178489	39178565
chr1	39179477	39179508
chr1	39180035	39180137
chr1	39198946	39199016
chr1	39205162	39205254
chr1	39222482	39222552
chr1	39230930	39230985
chr1	39231247	39231274
chr1	39249101	39249156
chr1	39255197	39255250
chr1	39256377	39256432
chr1	39257779	39257863
chr1	39271706	39271775
chr1	39280787	39280806
chr1	39281856	39281901
chr1	39284984	39285113
chr1	39291898	39291983
chr1	39294684	39294723
chr1	39298954	39299181
chr1	39300658	39300679
chr1	39302165	39302219
chr1	39311800	39311812
chr1	39312494	39312513
chr1	39312653	39312706
chr1	39313025	39313118
chr1	39315917	39315988
chr1	39319057	39319105
chr1	39337001	39337068
chr1	39338757	39338910
chr1	39342827	39342913
chr1	39362292	39362362
chr1	39363347	39363422
chr1	39363844	39363935
chr1	39370957	39370994
chr1	39372597	39372659
chr1	39386023	39386104
chr1	39390943	39390995
chr1	39394148	39394237
chr1	39402757	39402824
chr1	39410259	39410323
chr1	39419694	39419742
chr1	39434704	39434770
chr1	39441326	39441402
chr1	39443807	39443855
chr1	39445853	39445888
chr1	39446417	39446450
chr1	39450752	39450849
chr1	39453913	39453936
chr1	39453970	39453998
chr1	39454029	39454104
chr1	39454186	39454265
chr1	39455373	39455409
chr1	39455688	39455751
chr1	39461971	39462086
chr1	39462241	39462338
chr1	39469120	39469168
chr1	39515400	39515491
chr1	39541272	39541303
chr1	39550505	39550531
chr1	39551892	39551908
chr1	39555877	39555958
chr1	39563353	39563403
chr1	39575966	39576045
chr1	39585581	39585634
chr1	39606635	39606663
chr1	39607269	39607342
chr1	39637294	39637364
chr1	39640454	39640522
chr1	39647257	39647329
chr1	39647998	39648065
chr1	39654982	39655092
chr1	39655210	39655287
chr1	39663719	39663837
chr1	39664970	39664990
chr1	39671728	39671809
chr1	39672228	39672315
chr1	39687671	39687768
chr1	39695989	39696041
chr1	39707381	39707453
chr1	39712237	39712310
chr1	39714060	39714214
chr1	39734479	39734707
chr1	39736804	39736889
chr1	39758114	39758167
chr1	39758260	39758308
chr1	39779468	39779500
chr1	39812484	39812567
chr1	39820802	39820840
chr1	39839776	39839856
chr1	39857562	39857626
chr1	39862498	39862584
chr1	39870068	39870209
chr1	39870254	39870357
chr1	39871670	39871762
chr1	39885503	39885527
chr1	39889325	39889404
chr1	39893581	39893599
chr1	39957425	39957503
chr1	39961955	39962023
chr1	39962084	39962143
chr1	39962207	39962268
chr1	39969177	39969200
chr1	39978937	39979017
chr1	39980628	39980683
chr1	39988917	39988992
chr1	39990095	39990210
chr1	39993475	39993551
chr1	39997036	39997144
chr1	40014237	40014298
chr1	40023132	40023165
chr1	40023508	40023618
chr1	40024842	40024855
chr1	40025007	40025123
chr1	40032143	40032192
chr1	40055530	40055762
chr1	40058125	40058173
chr1	40067118	40067163
chr1	40139646	40139685
chr1	40140081	40140239
chr1	40161335	40161396
chr1	40222901	40222946
chr1	40225285	40225362
chr1	40255273	40255330
chr1	40260455	40260486
chr1	40294860	40294902
chr1	40300404	40300431
chr1	40314216	40314269
chr1	40317688	40317731
chr1	40318215	40318289
chr1	40337639	40337673
chr1	40360820	40360896
chr1	40362538	40362579
chr1	40362855	40362926
chr1	40366697	40366793
chr1	40374122	40374184
chr1	40375601	40375636
chr1	40381148	40381192
chr1	40464323	40464412
chr1	40499454	40499520
chr1	40565455	40565467
chr1	40600828	40601057
chr1	40601194	40601260
chr1	40629383	40629492
chr1	40635108	40635147
chr1	40659127	40659214
chr1	40679363	40679369
chr1	40679797	40679849
chr1	40726746	40726822
chr1	40731163	40731218
chr1	40743946	40744016
chr1	40765685	40765717
chr1	40767396	40767455
chr1	40767943	40767960
chr1	40790675	40790731
chr1	40796565	40796663
chr1	40804375	40804428
chr1	40805437	40805466
chr1	40805746	40805914
chr1	40826798	40826836
chr1	40864596	40864665
chr1	40872704	40872782
chr1	40874562	40874694
chr1	40880047	40880113
chr1	40885760	40885823
chr1	40885996	40886034
chr1	40888152	40888191
chr1	40888229	40888309
chr1	40889836	40889857
chr1	40889880	40889972
chr1	40890581	40890647
chr1	40925170	40925246
chr1	40942913	40943020
chr1	40951737	40951816
chr1	40952258	40952338
chr1	40954158	40954237
chr1	40955126	40955253
chr1	40955326	40955372
chr1	40970513	40970600
chr1	40991651	40991727
chr1	41003602	41003648
chr1	41033652	41033701
chr1	41035151	41035236
chr1	41035432	41035509
chr1	41035620	41035713
chr1	41037125	41037198
chr1	41037354	41037410
chr1	41041926	41042045
chr1	41054989	41055024
chr1	41056182	41056265
chr1	41057185	41057232
chr1	41057264	41057274
chr1	41062267	41062346
chr1	41065185	41065249
chr1	41098865	41098919
chr1	41121058	41121088
chr1	41122539	41122621
chr1	41126356	41126419
chr1	41128065	41128092
chr1	41132598	41132689
chr1	41157012	41157070
chr1	41157903	41158049
chr1	41166629	41166672
chr1	41187391	41187472
chr1	41202691	41202777
chr1	41235414	41235498
chr1	41239672	41239751
chr1	41239965	41240030
chr1	41244668	41244916
chr1	41264045	41264081
chr1	41266350	41266440
chr1	41268699	41268735
chr1	41275290	41275369
chr1	41277709	41277763
chr1	41285243	41285311
chr1	41350307	41350379
chr1	41359692	41359730
chr1	41412151	41412209
chr1	41426671	41426726
chr1	41428028	41428090
chr1	41429122	41429247
chr1	41429292	41429409
chr1	41491520	41491563
chr1	41604125	41604205
chr1	41645904	41645975
chr1	41646722	41646734
chr1	41676748	41676810
chr1	41713257	41713331
chr1	41870539	41870628
chr1	41877714	41877758
chr1	41887604	41887707
chr1	41889073	41889143
chr1	41891861	41892019
chr1	41900847	41900934
chr1	41908117	41908206
chr1	41919291	41919367
chr1	41945370	41945382
chr1	41961476	41961500
chr1	41994051	41994236
chr1	42006330	42006444
chr1	42073409	42073415
chr1	42102894	42102956
chr1	42109024	42109114
chr1	42135333	42135390
chr1	42200897	42200982
chr1	42225404	42225450
chr1	42229831	42230031
chr1	42230093	42230174
chr1	42230599	42230712
chr1	42230833	42230969
chr1	42232774	42232852
chr1	42241937	42241970
chr1	42243984	42244043
chr1	42244127	42244178
chr1	42258035	42258179
chr1	42260135	42260229
chr1	42261946	42261975
chr1	42262122	42262176
chr1	42280808	42280890
chr1	42295774	42295804
chr1	42295990	42296099
chr1	42347709	42347776
chr1	42388499	42388559
chr1	42388945	42389014
chr1	42393090	42393151
chr1	42396064	42396140
chr1	42416118	42416245
chr1	42427923	42428044
chr1	42472313	42472379
chr1	42473560	42473610
chr1	42480041	42480109
chr1	42486032	42486120
chr1	42491899	42491919
chr1	42537119	42537205
chr1	42539078	42539168
chr1	42539298	42539358
chr1	42539553	42539643
chr1	42539793	42539855
chr1	42540012	42540065
chr1	42541416	42541479
chr1	42546240	42546294
chr1	42579652	42579731
chr1	42601318	42601355
chr1	42606300	42606387
chr1	42629675	42629709
chr1	42651467	42651535
chr1	42651660	42651857
chr1	42652052	42652206
chr1	42656162	42656241
chr1	42659458	42659542
chr1	42671489	42671560
chr1	42679515	42679584
chr1	42683543	42683609
chr1	42687285	42687343
chr1	42687429	42687482
chr1	42688253	42688303
chr1	42699508	42699584
chr1	42699689	42699777
chr1	42703173	42703337
chr1	42703997	42704055
chr1	42704396	42704461
chr1	42704505	42704556
chr1	42713116	42713203
chr1	42713868	42713938
chr1	42726030	42726099
chr1	42740929	42741022
chr1	42741290	42741342
chr1	42741356	42741382
chr1	42743749	42743799
chr1	42743894	42743980
chr1	42769112	42769187
chr1	42773849	42773993
chr1	42774250	42774289
chr1	42774403	42774414
chr1	42780429	42780528
chr1	42780615	42780656
chr1	42783621	42783698
chr1	42791068	42791137
chr1	42814973	42815087
chr1	42835647	42835670
chr1	42877423	42877566
chr1	42886152	42886248
chr1	42899367	42899508
chr1	42949668	42949763
chr1	43032860	43032924
chr1	43087594	43087677
chr1	43137757	43137838
chr1	43140975	43141051
chr1	43143774	43143813
chr1	43144815	43144876
chr1	43150856	43150887
chr1	43156293	43156356
chr1	43178532	43178579
chr1	43186521	43186584
chr1	43204006	43204091
chr1	43302831	43302909
chr1	43311133	43311197
chr1	43360483	43360567
chr1	43379335	43379417
chr1	43398754	43398865
chr1	43422796	43422846
chr1	43433095	43433164
chr1	43442263	43442293
chr1	43455100	43455194
chr1	43464172	43464210
chr1	43466963	43467049
chr1	43470960	43471034
chr1	43474183	43474256
chr1	43485473	43485500
chr1	43553994	43554105
chr1	43554423	43554519
chr1	43560131	43560210
chr1	43560964	43561014
chr1	43563256	43563340
chr1	43688276	43688344
chr1	43689437	43689515
chr1	43696245	43696319
chr1	43732020	43732098
chr1	43877642	43877656
chr1	43879291	43879321
chr1	43883053	43883109
chr1	43893243	43893291
chr1	43898652	43898701
chr1	43941395	43941479
chr1	44027408	44027447
chr1	44081600	44081741
chr1	44111507	44111535
chr1	44126528	44126594
chr1	44142967	44143060
chr1	44167344	44167390
chr1	44180452	44180474
chr1	44198713	44198733
chr1	44198824	44198881
chr1	44198947	44198976
chr1	44278579	44278663
chr1	44419105	44419132
chr1	44480894	44480917
chr1	44480954	44481017
chr1	44552287	44552389
chr1	44552784	44552838
chr1	44596719	44596779
chr1	44971787	44971826
chr1	45092536	45092603
chr1	45386018	45386090
chr1	45502470	45502546
chr1	45741055	45741117
chr1	45769093	45769201
chr1	45769278	45769336
chr1	45812060	45812124
chr1	45819578	45819648
chr1	46011720	46011807
chr1	46076065	46076134
chr1	46088851	46088884
chr1	46110599	46110638
chr1	46175240	46175316
chr1	46201242	46201304
chr1	46233845	46233880
chr1	46234169	46234241
chr1	46234285	46234359
chr1	46240973	46241045
chr1	46273444	46273517
chr1	46297148	46297217
chr1	46325741	46325823
chr1	46342586	46342653
chr1	46418814	46418880
chr1	46422047	46422103
chr1	46425411	46425476
chr1	46429386	46429452
chr1	46600465	46600501
chr1	46708203	46708233
chr1	46770115	46770180
chr1	46835593	46835620
chr1	46886209	46886240
chr1	46905316	46905397
chr1	46936891	46936958
chr1	46962131	46962219
chr1	47181305	47181337
chr1	47223466	47223480
chr1	47254804	47254863
chr1	47657564	47657639
chr1	47657798	47657837
chr1	47787354	47787432
chr1	47971966	47972012
chr1	48095189	48095263
chr1	48736535	48736586
chr1	48964185	48964214
chr1	48973582	48973637
chr1	48973666	48973767
chr1	48974522	48974579
chr1	49033444	49033531
chr1	49349296	49349361
chr1	49518070	49518108
chr1	49624996	49625032
chr1	49626210	49626226
chr1	49674217	49674226
chr1	49727959	49727989
chr1	49782039	49782063
chr1	49804713	49804725
chr1	49913580	49913619
chr1	50668949	50668961
chr1	50777001	50777072
chr1	50796304	50796350
chr1	50942726	50942784
chr1	50959421	50959465
chr1	51119852	51119941
chr1	51193440	51193527
chr1	51213024	51213107
chr1	51230135	51230193
chr1	51250430	51250512
chr1	51289740	51289781
chr1	51348586	51348667
chr1	51360009	51360101
chr1	51361218	51361279
chr1	51397911	51397978
chr1	51411646	51411774
chr1	51426662	51426694
chr1	51426724	51426750
chr1	51433428	51433506
chr1	51447242	51447301
chr1	51455957	51456009
chr1	51501416	51501498
chr1	51509875	51510074
chr1	51521777	51521852
chr1	51590272	51590341
chr1	51602230	51602328
chr1	51617619	51617686
chr1	51636323	51636401
chr1	51647789	51647867
chr1	51672931	51673002
chr1	51678954	51679051
chr1	51683286	51683314
chr1	51690992	51691043
chr1	51691217	51691237
chr1	51740697	51740784
chr1	51747088	51747122
chr1	51747621	51747703
chr1	51749419	51749500
chr1	51753771	51753786
chr1	51758423	51758486
chr1	51765231	51765305
chr1	51768688	51768732
chr1	51772692	51772779
chr1	51780223	51780276
chr1	51789226	51789265
chr1	51804212	51804272
chr1	51836010	51836060
chr1	51840831	51840903
chr1	51853382	51853442
chr1	51860947	51861078
chr1	51895525	51895597
chr1	51899507	51899627
chr1	51913617	51913760
chr1	51914729	51914774
chr1	52100833	52100911
chr1	52101772	52101801
chr1	52119627	52119645
chr1	52132240	52132297
chr1	52140148	52140206
chr1	52140563	52140674
chr1	52142045	52142128
chr1	52145965	52146026
chr1	52149523	52149595
chr1	52150785	52150844
chr1	52152189	52152431
chr1	52152688	52152764
chr1	52156366	52156442
chr1	52162294	52162360
chr1	52270402	52270466
chr1	52303248	52303306
chr1	52306773	52306818
chr1	52311069	52311110
chr1	52313095	52313182
chr1	52332180	52332250
chr1	52366658	52366749
chr1	52431851	52431911
chr1	52457216	52457256
chr1	52464815	52464927
chr1	52466898	52466990
chr1	52490126	52490197
chr1	52520218	52520283
chr1	52554383	52554425
chr1	52579871	52579938
chr1	52597331	52597427
chr1	52597952	52598014
chr1	52648788	52648859
chr1	52663418	52663475
chr1	52687708	52687775
chr1	52790009	52790033
chr1	52820674	52820734
chr1	52869282	52869298
chr1	52930698	52930716
chr1	52953223	52953245
chr1	52964490	52964530
chr1	52967852	52967919
chr1	53015008	53015065
chr1	53062829	53062876
chr1	53085408	53085464
chr1	53103317	53103337
chr1	53187311	53187369
chr1	53217375	53217393
chr1	53235957	53236006
chr1	53236063	53236125
chr1	53297290	53297378
chr1	53480907	53480923
chr1	53480967	53480985
chr1	53497010	53497092
chr1	53503685	53503758
chr1	53503945	53504009
chr1	53547183	53547345
chr1	53555812	53555838
chr1	53584617	53584696
chr1	53668747	53668808
chr1	53704314	53704356
chr1	53706828	53706866
chr1	53707231	53707271
chr1	53710501	53710531
chr1	53713876	53713941
chr1	53747695	53747761
chr1	53749610	53749644
chr1	53763586	53763675
chr1	53771633	53771724
chr1	53784362	53784404
chr1	53813398	53813416
chr1	53817181	53817248
chr1	53845953	53846021
chr1	53851521	53851595
chr1	53915064	53915105
chr1	53935026	53935078
chr1	53973012	53973054
chr1	53977225	53977302
chr1	54001637	54001718
chr1	54040359	54040455
chr1	54132695	54132780
chr1	54187090	54187178
chr1	54250313	54250370
chr1	54341349	54341415
chr1	54363498	54363579
chr1	54364435	54364475
chr1	54443837	54443880
chr1	54486424	54486499
chr1	54534519	54534589
chr1	54599779	54599850
chr1	54690463	54690530
chr1	54729759	54729801
chr1	54735012	54735072
chr1	54748204	54748251
chr1	54753028	54753046
chr1	54762314	54762389
chr1	54772968	54773045
chr1	54804627	54804689
chr1	54808308	54808329
chr1	54815269	54815345
chr1	54821740	54821768
chr1	54834917	54834990
chr1	54877643	54877753
chr1	54889040	54889082
chr1	54896639	54896668
chr1	54903087	54903129
chr1	54907259	54907281
chr1	54909467	54909532
chr1	54957179	54957255
chr1	54957434	54957515
chr1	54960633	54960688
chr1	55016768	55016847
chr1	55067345	55067402
chr1	55086830	55086914
chr1	55087803	55087827
chr1	55129846	55129904
chr1	55130399	55130471
chr1	55160952	55160994
chr1	55171911	55171985
chr1	55172069	55172142
chr1	55172245	55172398
chr1	55192256	55192308
chr1	55194741	55194788
chr1	55210223	55210312
chr1	55393062	55393105
chr1	55401096	55401164
chr1	55404062	55404121
chr1	55439546	55439558
chr1	55444997	55445051
chr1	55487585	55487631
chr1	55492317	55492381
chr1	55502571	55502661
chr1	55583352	55583400
chr1	55629307	55629366
chr1	55657787	55657821
chr1	55700732	55700801
chr1	55724544	55724558
chr1	55727224	55727305
chr1	55737964	55738011
chr1	55751485	55751497
chr1	55855489	55855529
chr1	55888800	55888848
chr1	55889388	55889434
chr1	55890311	55890396
chr1	55890688	55890728
chr1	55891909	55891965
chr1	55899667	55899741
chr1	55915992	55916051
chr1	55918179	55918247
chr1	55951515	55951588
chr1	55957923	55958038
chr1	55958181	55958235
chr1	55959155	55959239
chr1	55961199	55961236
chr1	55970631	55970686
chr1	56008429	56008445
chr1	56008469	56008533
chr1	56008563	56008691
chr1	56099194	56099257
chr1	56130112	56130214
chr1	56175265	56175372
chr1	56210743	56210826
chr1	56242349	56242425
chr1	56247707	56247788
chr1	56250390	56250466
chr1	56251022	56251163
chr1	56252583	56252697
chr1	56253407	56253478
chr1	56288487	56288536
chr1	56293970	56294049
chr1	56294878	56294968
chr1	56451376	56451411
chr1	56464785	56464832
chr1	56494901	56494976
chr1	56498596	56498658
chr1	56561743	56561797
chr1	56587349	56587415
chr1	56639415	56639483
chr1	56738817	56738877
chr1	56739662	56739724
chr1	56749848	56749886
chr1	56782114	56782128
chr1	56795074	56795115
chr1	56795224	56795319
chr1	56796800	56796839
chr1	56801100	56801177
chr1	56831524	56831584
chr1	56850553	56850644
chr1	56872474	56872531
chr1	56891878	56891902
chr1	56893194	56893228
chr1	56899011	56899121
chr1	56900333	56900436
chr1	56902296	56902359
chr1	56920793	56920847
chr1	56928815	56928872
chr1	56933955	56934110
chr1	56945463	56945528
chr1	56947775	56947813
chr1	56948089	56948199
chr1	56950923	56951009
chr1	56951558	56951605
chr1	56955348	56955413
chr1	56955876	56955937
chr1	56958086	56958178
chr1	56969080	56969153
chr1	56969625	56969659
chr1	56974395	56974504
chr1	56975813	56975834
chr1	56976138	56976210
chr1	56976386	56976439
chr1	56977966	56977990
chr1	56978291	56978595
chr1	56980858	56980916
chr1	56981003	56981086
chr1	56981160	56981217
chr1	57034835	57034873
chr1	57056172	57056237
chr1	57082337	57082360
chr1	57083177	57083367
chr1	57087054	57087072
chr1	57096252	57096344
chr1	57096886	57096929
chr1	57107534	57107618
chr1	57191394	57191416
chr1	57198872	57198926
chr1	57205540	57205618
chr1	57217926	57218021
chr1	57265256	57265307
chr1	57302119	57302189
chr1	57332464	57332527
chr1	57353318	57353425
chr1	57353614	57353693
chr1	57358744	57358806
chr1	57416492	57416534
chr1	57445869	57445958
chr1	57518698	57518736
chr1	57519657	57519675
chr1	57519843	57519906
chr1	57538560	57538807
chr1	57607210	57607348
chr1	57610728	57610773
chr1	57655191	57655279
chr1	57684455	57684506
chr1	57705037	57705110
chr1	57758069	57758113
chr1	57782723	57782769
chr1	57783086	57783173
chr1	57821924	57822006
chr1	57823818	57823899
chr1	57824380	57824448
chr1	57824942	57825044
chr1	57868886	57868969
chr1	57878986	57879073
chr1	57879555	57879636
chr1	57889707	57889777
chr1	57904826	57904857
chr1	57911820	57911889
chr1	57912054	57912159
chr1	57939865	57939956
chr1	57940315	57940421
chr1	57940538	57940569
chr1	57940777	57940824
chr1	57941736	57941759
chr1	57956209	57956313
chr1	58017919	58017981
chr1	58057201	58057266
chr1	58057880	58057940
chr1	58068346	58068387
chr1	58070092	58070185
chr1	58102755	58102800
chr1	58110881	58110918
chr1	58114990	58115027
chr1	58125029	58125111
chr1	58161979	58162052
chr1	58169809	58169881
chr1	58210224	58210269
chr1	58210526	58210598
chr1	58210803	58210924
chr1	58216569	58216631
chr1	58230427	58230443
chr1	58258855	58258923
chr1	58292205	58292290
chr1	58293327	58293418
chr1	58322211	58322256
chr1	58323358	58323407
chr1	58329121	58329170
chr1	58346314	58346363
chr1	58351279	58351353
chr1	58359515	58359576
chr1	58359661	58359748
chr1	58398907	58398936
chr1	58407516	58407538
chr1	58494077	58494093
chr1	58609775	58609841
chr1	58623205	58623259
chr1	58642595	58642684
chr1	58678165	58678208
chr1	58711572	58711640
chr1	58713320	58713399
chr1	58713440	58713479
chr1	58713606	58713645
chr1	58720246	58720295
chr1	58720890	58720941
chr1	58724441	58724481
chr1	58734160	58734198
chr1	58736993	58737402
chr1	58744937	58744977
chr1	58772898	58772906
chr1	58795417	58795503
chr1	58795958	58795977
chr1	58800648	58800718
chr1	58802364	58802397
chr1	58803246	58803314
chr1	58853209	58853257
chr1	58877014	58877030
chr1	58885213	58885265
chr1	58894567	58894584
chr1	58899003	58899030
chr1	58909994	58910070
chr1	58919727	58919826
chr1	58921783	58921823
chr1	58921838	58921871
chr1	58935569	58935623
chr1	58959179	58959226
chr1	58986400	58986418
chr1	59062600	59062626
chr1	59094913	59094931
chr1	59099682	59099704
chr1	59101098	59101172
chr1	59139994	59140077
chr1	59163061	59163107
chr1	59163156	59163232
chr1	59164140	59164193
chr1	59166647	59166692
chr1	59179188	59179238
chr1	59186511	59186597
chr1	59207731	59207799
chr1	59215722	59215836
chr1	59221479	59221507
chr1	59270143	59270219
chr1	59286482	59286531
chr1	59309338	59309387
chr1	59320987	59321009
[truncated: 124,191 more rows]
